# Supplementary material for: A new bovine tuberculosis model for England and Wales (BoTMEW) to simulate epidemiology, surveillance and control
Source: BMC Vet Res. 2018 Sep 4;14:273. doi: 10.1186/s12917-018-1595-9 (PMC6122770; doi:10.1186/s12917-018-1595-9)
Supplement: Supplementary file 2 — A spreadsheet file with outputs from a recent run of the anonymised model with observed numbers of OTFW breakdowns in 2016 as displayed in Fig. 4. (ODS 1143 kb) [file 12917_2018_1595_MOESM2_ESM.ods]

## Sheet: Comparison
County	CountyID	CountyID	Region	ModelHerds	Observed_2010OTFW	Observed_2016OTFW	CheckID	Model_2016OTFW
Bedfordshire	01	01	L	242	0	1	1	0.5
Berkshire	02	02	E	322	4	7	2	2.8
Buckinghamshire	03	03	E	701	4	4	3	7.1
Cleveland	04	04	L	178	0	0	4	0.4
Cambridgeshire	05	05	L	421	3	2	5	2.1
Cheshire	06	06	E	1981	58	94	6	47.1
Cornwall	07	07	H	3418	272	338	7	327
Cumbria	08	08	L	3814	3	16	8	2.5
Derbyshire	09	09	H	2131	78	64	9	94.2
Devonshire	10	10	H	5599	602	610	10	658.8
Dorset	11	11	H	1551	67	86	11	77.8
Durham	12	12	L	1141	3	1	12	1.5
Essex	13	13	L	544	2	1	13	1.2
Gloucestershire	14	14	H	1361	177	131	14	176.4
Hampshire	15	15	E	1208	11	17	15	8
Isle_Wight	16	16	L	198	0	1	16	0.3
Hereford_Worcester	17	17	H	2361	292	195	17	292.2
Hertford	18	18	L	284	1	0	18	0.4
Kent	20	20	L	897	0	0	20	0.3
Lancashire	21	21	L	2364	7	3	21	2
Leicester	22	22	E	1287	16	17	22	15.9
Lincolnshire	24	24	L	1093	3	1	24	5.2
Merseyside	25	25	L	90	0	0	25	0.6
Greater_London	26	26, 27	L	86	1	0	27	0
Norfolk	28	28	L	1161	4	1	28	4.4
Northamptonshire	29	29	E	762	5	7	29	10.1
Tyne_Wear	30	30	L	94	0	0	30	0.1
Northumberland	31	31	L	1246	1	2	31	1.8
Nottinghamshire	32	32	E	641	2	8	32	4.6
Oxfordshire	33	33	E	716	21	56	33	21.3
Avon	34	34	H	945	74	93	34	71.8
Shropshire	35	35	H	2414	217	193	35	225.9
Somerset	36	36	H	2998	164	176	36	143.8
Staffordshire	37	37	H	2522	202	212	37	210.3
Suffolk	38	38	L	671	0	1	38	2.2
Surrey	40	40	L	441	1	3	40	0.5
East_Sussex	41	41	E	797	5	5	41	8.6
West_Sussex	42	42	L	594	2	2	42	1.1
Warwickshire	43	43	E	806	19	46	43	35.7
Greater_Manchester	44	44	L	540	0	1	44	1.2
Wiltshire	45	45	H	1385	144	140	45	133.5
West_Midlands	46	46	H	159	3	4	46	1.7
South Yorkshire	47	47	L	567	2	1	47	1.8
North Yorkshire	48	48, 50	L	4139	10	2	48, 50	12.7
West Yorkshire	49	49	L	1363	2	1	49	0.9
East Yorkshire	51	51	L	941	1	2	51	2.4
Powys	52	52	W	2729	198	125	52	167
Gwynedd	53	53	W	2321	2	6	53	2.3
Dyfed	55	55	W	5258	211	178	55	281.8
Clwyd	56	56	W	1899	21	29	56	6.8
South Glamorgan	57	57	W	218	6	1	57	1.2
Mid Glamorgan	58	58	W	431	2	1	58	4.5
West Glamorgan	59	59	W	367	22	14	59	14.1
Gwent	60	60	W	952	51	51	60	57.7

## Sheet: Pivot
YEAR	9
Row Labels	Average of CONFIRMED_BREAKDOWNS
1	0.5
2	2.8
3	7.1
4	0.4
5	2.1
6	47.1
7	327
8	2.5
9	94.2
10	658.8
11	77.8
12	1.5
13	1.2
14	176.4
15	8
16	0.3
17	292.2
18	0.4
19	0
20	0.3
21	2
22	15.9
23	0
24	5.2
25	0.6
26	0
27	0
28	4.4
29	10.1
30	0.1
31	1.8
32	4.6
33	21.3
34	71.8
35	225.9
36	143.8
37	210.3
38	2.2
39	0
40	0.5
41	8.6
42	1.1
43	35.7
44	1.2
45	133.5
46	1.7
47	1.8
48	11.2
49	0.9
50	1.5
51	2.4
52	167
53	2.3
54	0
55	281.8
56	6.8
57	1.2
58	4.5
59	14.1
60	57.7
Grand Total	52.60166667

## Sheet: modelSummary
SIM_ID	YEAR	DAYS_IN_YEAR	REGION	UNDETECTED_HOLDINGS	IN_OVERFLOW	SCOTLAND_MVMTS	SLAUGHTER_MVMTS	BIN_FULL	INF_FROM_CATTLE	INF_FROM_WILDLIFE	SLAUGHTER_TEST_BREAKDOWNS	MOVEMENT_TEST_BREAKDOWNS	INTERVAL_TEST_BREAKDOWNS	REGULAR_TEST_BREAKDOWNS	POSTBREAKDOWN_TEST_BREAKDOWNS	BREAKDOWNS	CONFIRMED_BREAKDOWNS	FALSE_POSITIVE_BREAKDOWNS	REACTORS	CONFIRMED_REACTORS	FALSE_POSITIVE_REACTORS	GENERIC_TESTS	REGULAR_TESTS	POST_BREAKDOWN_TESTS	PRE_MOVEMENT_TESTS	SLAUGHTER_TESTS	WITHIN_BREAKDOWN_TESTS
1	1	366	44	1	1	0	0	1	1	0	0	0	0	2	0	2	0	2	0	0	2	448	2736	777	119	7117	234
1	1	366	45	123	4	0	60	7	537	290	11	12	31	58	39	151	105	17	1704	651	153	27391	44943	34983	29322	22922	211098
1	1	366	46	1	0	0	0	0	8	2	0	0	1	1	0	2	2	0	14	5	0	2108	2032	57	1542	1385	1148
1	1	366	47	4	2	0	2	2	8	0	0	0	1	0	1	2	1	1	1	1	1	1017	4389	433	224	15788	511
1	1	366	48	4	0	0	11	1	18	0	6	0	1	15	1	23	7	15	20	10	103	5031	46287	3845	1661	162255	21606
1	1	366	49	2	0	0	1	0	1	0	0	0	0	1	0	1	0	1	0	0	1	1954	9964	1747	156	21699	268
1	1	366	50	0	0	0	1	0	0	0	0	0	0	3	0	3	0	3	0	0	3	131	2139	99	11	12737	1808
1	1	366	51	5	1	0	7	10	5	0	2	0	0	0	0	2	2	0	14	4	0	818	7690	797	284	25928	544
1	1	366	52	208	1	0	52	6	587	413	28	16	104	117	56	321	214	40	1562	581	835	52544	83595	38831	53838	30504	189788
1	1	366	53	7	0	0	3	0	18	0	0	0	4	14	1	19	1	17	4	2	25	19621	34094	1045	1841	27979	9607
1	1	366	10	538	9	1	193	26	2264	1386	124	52	222	265	242	905	696	83	7401	2831	692	157029	198250	180976	109264	91561	971582
1	1	366	54	0	0	0	0	0	0	0	0	0	0	0	0	0	0	0	0	0	0	0	0	0	0	0	0
1	1	366	11	68	5	1	29	10	308	92	11	12	24	38	36	121	81	26	691	262	235	26491	35196	40606	29946	24326	138925
1	1	366	55	303	3	0	120	12	1658	605	61	43	157	208	116	585	425	64	4783	1772	3305	122911	182787	109510	115543	67382	628574
1	1	366	12	1	0	0	2	0	17	0	0	1	3	6	0	10	3	7	16	7	21	2522	11047	1490	1226	31969	8122
1	1	366	56	20	0	0	12	0	151	0	10	4	9	18	10	51	27	19	238	100	101	35711	47395	10343	27355	40751	34999
1	1	366	13	0	0	0	0	0	0	0	0	0	0	0	0	0	0	0	0	0	0	286	3998	475	88	11853	0
1	1	366	57	6	2	0	0	2	3	2	0	0	0	2	0	2	0	1	1	0	1	2183	3858	1313	329	5126	200
1	1	366	14	157	11	0	63	15	552	390	33	15	52	72	85	257	205	17	2276	852	167	27655	35207	38867	20580	20577	283837
1	1	366	58	9	0	0	2	0	12	7	1	0	0	4	1	6	5	1	13	9	1	2757	6890	2128	2849	3515	1198
1	1	366	15	7	0	0	1	0	15	2	3	1	1	1	2	8	3	4	4	0	21	1499	9208	3656	675	17426	4092
1	1	366	59	16	1	0	3	1	28	37	2	6	2	10	1	21	12	5	90	38	58	4954	10851	1715	5436	3310	14664
1	1	366	16	2	0	0	0	0	4	0	1	0	0	0	0	1	1	0	0	0	0	360	2052	0	47	2843	764
1	1	366	17	259	5	1	126	19	755	585	52	14	89	137	118	410	320	27	2890	1177	252	37265	58443	58426	31631	38879	344160
1	1	366	18	1	0	0	0	0	0	0	0	0	0	0	0	0	0	0	0	0	0	148	2591	0	14	3510	0
1	1	366	19	0	0	0	0	0	0	0	0	0	0	0	0	0	0	0	0	0	0	0	0	0	0	0	0
1	1	366	1	1	0	0	0	0	1	0	1	0	0	0	0	1	1	0	0	0	0	118	1346	380	1	5136	93
1	1	366	2	4	1	0	1	2	4	1	0	0	0	0	0	0	0	0	0	0	0	1036	3769	1224	63	7955	0
1	1	366	3	7	0	0	3	0	14	0	0	0	0	3	1	4	3	1	7	4	28	1816	8671	6125	1461	24535	5718
1	1	366	4	0	0	0	0	0	0	0	0	0	0	1	0	1	0	1	0	0	1	59	1727	225	179	6826	142
1	1	366	5	1	0	0	3	0	3	0	2	0	2	1	0	5	2	3	0	0	103	1475	3364	0	66	10599	17237
1	1	366	6	44	2	0	24	5	200	74	12	15	14	25	7	73	44	25	734	249	116	29691	52345	15288	37593	48867	129841
1	1	366	7	269	6	0	108	18	1118	514	59	32	102	214	118	525	367	47	3627	1396	385	80597	136949	91521	57800	51556	552702
1	1	366	8	6	1	0	5	1	61	0	4	6	15	15	1	41	12	25	72	21	59	20870	72605	11464	27240	79954	29819
1	1	366	9	73	0	0	21	0	194	160	9	9	27	34	22	101	66	23	582	218	68	41968	57565	28735	37942	40965	94866
1	1	366	60	57	1	1	13	2	171	83	12	9	31	33	21	106	75	12	469	195	310	18068	21385	20741	15505	8709	67396
1	1	366	20	3	0	0	2	0	1	0	0	0	1	2	1	4	1	2	3	2	2	1202	8182	2347	41	12190	1870
1	1	366	21	4	0	0	1	1	15	0	0	0	1	2	0	3	0	2	1	0	3	2778	26186	2148	1827	45344	1857
1	1	366	22	32	1	0	21	2	154	10	11	3	7	13	6	40	28	4	142	48	41	19956	27216	12147	13347	37415	41363
1	1	366	23	0	0	0	0	0	0	0	0	0	0	0	0	0	0	0	0	0	0	0	0	0	0	0	0
1	1	366	24	12	1	0	8	2	32	0	2	0	0	2	1	5	3	2	2	1	10	1656	10418	1087	61	39677	1455
1	1	366	25	0	0	0	0	0	0	0	0	0	0	0	0	0	0	0	0	0	0	605	1233	14	224	3479	0
1	1	366	26	0	0	0	0	0	0	0	0	0	0	0	0	0	0	0	0	0	0	0	152	0	0	50	0
1	1	366	27	0	0	0	0	0	0	0	0	0	0	0	0	0	0	0	0	0	0	27	482	0	0	207	0
1	1	366	28	5	1	0	7	2	20	0	5	0	1	4	0	10	6	4	18	9	6	1649	10224	979	155	33752	3335
1	1	366	29	9	0	0	2	1	32	4	6	0	1	6	2	15	11	2	57	25	34	4154	11292	3966	2560	25665	15701
1	1	366	30	0	0	0	0	0	0	0	0	0	0	0	0	0	0	0	0	0	0	579	822	0	58	2680	0
1	1	366	31	4	0	0	3	0	14	0	1	1	1	4	2	9	2	6	43	15	12	5486	23554	5943	10541	38360	17202
1	1	366	32	4	1	0	2	1	34	0	2	0	0	0	1	3	3	0	44	15	3	621	5222	2510	67	20642	4018
1	1	366	33	27	3	0	12	4	53	37	5	2	4	4	3	18	12	4	99	39	12	3606	8457	6896	1974	19078	18858
1	1	366	34	61	0	1	24	0	292	157	11	13	38	32	24	118	89	16	843	325	93	23174	31730	20853	22978	12943	137311
1	1	366	35	171	3	0	77	11	791	472	46	13	68	101	65	293	216	33	2679	990	280	71291	108842	47618	60133	57773	377627
1	1	366	36	146	7	0	47	17	468	168	27	15	51	76	46	215	132	39	939	328	240	49436	79210	57228	53719	47483	183204
1	1	366	37	169	1	1	67	4	700	443	43	21	76	97	56	293	223	33	2609	969	250	63218	91995	51043	53256	48712	367050
1	1	366	38	3	1	0	0	1	5	0	0	0	1	0	0	1	0	1	0	0	1	470	4526	1141	59	16035	412
1	1	366	39	0	0	0	0	0	0	0	0	0	0	0	0	0	0	0	0	0	0	0	79	0	0	49	0
1	1	366	40	4	0	0	1	0	2	0	0	0	0	1	0	1	0	0	4	0	0	15	4442	949	10	5749	444
1	1	366	41	13	0	0	2	0	43	16	3	2	2	1	5	13	6	4	116	45	13	3576	9189	6681	3353	11967	20684
1	1	366	42	1	0	0	0	0	5	0	1	0	0	1	1	3	1	2	15	5	5	413	6066	1954	155	13912	2505
1	1	366	43	41	1	0	13	1	81	48	9	5	20	14	7	55	40	6	195	81	28	13240	14668	6175	9272	20561	35893
1	2	365	44	2	1	0	1	0	4	0	2	0	0	0	0	2	2	0	3	0	2	106	3442	739	187	5679	1183
1	2	365	45	109	3	0	15	11	332	221	18	17	29	56	44	164	118	23	1400	517	205	26020	41645	35011	27301	17382	176337
1	2	365	46	1	0	0	0	0	6	2	0	0	0	2	0	2	1	1	10	4	1	1195	2515	461	1637	1183	320
1	2	365	47	2	0	0	0	3	19	0	1	0	1	2	0	4	2	1	24	7	1	534	4613	345	68	14709	1405
1	2	365	48	3	1	0	0	1	11	0	9	1	2	6	2	20	10	10	20	3	117	4607	45386	5513	1423	149085	25529
1	2	365	49	2	0	0	0	0	0	0	1	0	0	4	1	6	2	4	2	1	4	1959	9109	1496	315	21331	753
1	2	365	50	1	0	0	0	0	0	0	0	0	0	1	0	1	0	1	0	0	1	1065	1998	1218	91	11622	65
1	2	365	51	7	2	0	1	1	10	0	1	0	4	2	0	7	4	3	6	3	6	1151	7797	1025	402	24640	1214
1	2	365	52	147	1	0	13	0	372	279	21	25	76	114	63	299	207	46	1568	591	789	54272	96558	37439	49582	25169	163774
1	2	365	53	8	1	0	1	1	8	0	1	0	11	12	0	24	5	19	28	8	37	45623	61730	5018	1784	25032	7540
1	2	365	10	530	17	0	90	28	1670	993	91	51	138	256	237	773	587	82	5838	2238	511	129024	196552	168268	105943	79687	733193
1	2	365	54	0	0	0	0	0	0	0	0	0	0	0	0	0	0	0	0	0	0	0	0	0	0	0	0
1	2	365	11	55	2	0	9	3	375	97	14	12	22	17	26	91	63	13	908	302	182	23747	37978	37893	27740	20208	105327
1	2	365	55	204	9	2	37	19	855	456	59	43	113	150	97	462	299	87	2927	1043	2058	109025	194613	118723	108602	57916	409158
1	2	365	12	1	0	0	0	0	18	0	1	0	1	4	1	7	1	6	34	12	14	925	14188	3543	927	31180	6687
1	2	365	56	8	0	0	0	0	90	0	8	2	13	22	4	49	18	26	185	62	103	48968	73626	13986	25768	32169	32933
1	2	365	13	0	0	0	0	0	0	0	0	0	1	1	0	2	0	2	0	0	2	562	4481	0	14	10562	610
1	2	365	57	3	2	0	0	0	4	1	2	0	5	0	0	7	5	1	11	4	5	5740	8336	635	314	4362	2455
1	2	365	14	173	9	1	41	11	396	356	19	11	42	73	85	230	186	12	1715	668	133	25513	34628	42867	19930	16284	216870
1	2	365	58	6	0	0	0	1	7	5	1	0	5	5	0	11	6	2	32	11	43	8394	9048	1623	2859	2568	8166
1	2	365	15	5	1	0	0	1	12	10	5	0	2	2	2	11	9	2	60	15	33	1425	10470	3742	563	13452	10635
1	2	365	59	13	0	0	1	0	30	35	3	1	5	14	3	26	15	6	77	29	32	6580	11753	3452	5754	2272	10756
1	2	365	16	0	0	0	0	0	11	0	0	0	0	2	0	2	1	0	18	5	0	133	1523	0	10	2072	874
1	2	365	17	283	14	1	50	21	541	510	48	19	56	105	119	347	258	19	2065	793	172	33521	55559	60629	28660	35371	248170
1	2	365	18	0	0	0	0	0	0	0	0	0	0	1	0	1	0	0	1	0	0	179	1618	0	8	3027	1
1	2	365	19	0	0	0	0	0	0	0	0	0	0	0	0	0	0	0	0	0	0	0	0	0	0	0	0
1	2	365	1	2	0	0	1	0	4	0	0	0	0	0	0	0	0	0	0	0	0	282	810	0	7	4522	0
1	2	365	2	5	1	0	1	0	13	4	0	0	0	0	0	0	0	0	0	0	0	230	2818	292	81	7056	0
1	2	365	3	7	1	0	3	3	21	0	4	1	2	3	1	11	4	7	10	2	13	1669	8665	4784	1494	22657	6801
1	2	365	4	0	0	0	0	0	0	0	0	0	0	1	0	1	0	1	0	0	1	6	2654	379	97	7561	129
1	2	365	5	0	0	0	0	0	8	0	3	0	0	1	1	5	3	2	15	1	22	226	4542	978	94	9867	6158
1	2	365	6	35	9	0	9	9	142	55	19	8	9	20	6	62	40	17	316	100	57	24967	50407	14176	37889	43410	45814
1	2	365	7	244	3	0	53	8	769	433	37	31	75	118	110	371	264	49	2375	943	223	64345	122748	106641	61728	46836	310911
1	2	365	8	2	0	0	0	0	10	0	2	3	4	19	2	30	5	25	45	14	38	22002	69901	7871	28134	71688	16804
1	2	365	9	66	1	0	7	2	203	113	15	11	19	37	22	104	71	21	607	196	91	33197	58566	24899	37683	32531	89407
1	2	365	60	51	0	0	7	1	124	82	6	11	23	21	26	87	52	20	348	146	216	17017	25933	21133	15896	8525	48885
1	2	365	20	3	1	0	0	1	4	0	1	0	0	4	2	7	2	5	3	1	12	325	8570	3013	79	10186	5181
1	2	365	21	1	0	0	1	0	3	0	1	1	2	9	0	13	3	10	27	8	19	2237	29799	2204	2585	41217	8334
1	2	365	22	24	2	0	3	2	139	2	6	3	7	13	7	36	21	14	286	105	48	17470	26283	10015	13272	34727	44157
1	2	365	23	0	0	0	0	0	0	0	0	0	0	0	0	0	0	0	0	0	0	0	0	0	0	0	0
1	2	365	24	10	0	0	2	0	53	0	6	0	1	5	0	12	7	4	64	19	10	1603	10829	953	68	32854	9164
1	2	365	25	0	0	0	0	0	0	0	1	0	0	0	0	1	1	0	0	0	0	677	897	0	130	3687	924
1	2	365	26	0	0	0	0	0	0	0	0	0	0	0	0	0	0	0	0	0	0	0	71	0	1	37	0
1	2	365	27	0	0	0	0	0	0	0	0	0	0	0	0	0	0	0	0	0	0	0	95	0	0	170	0
1	2	365	28	5	6	0	1	6	35	0	1	0	1	4	0	6	2	4	32	9	35	2102	11412	2051	371	28025	15453
1	2	365	29	9	0	0	5	0	27	4	5	0	2	6	1	14	9	5	49	17	14	2612	9358	2282	2434	24117	10928
1	2	365	30	0	0	0	0	0	0	0	0	0	0	1	0	1	0	1	0	0	1	158	1013	0	97	2693	313
1	2	365	31	6	0	0	2	0	24	0	1	4	2	4	2	13	1	12	8	5	14	5521	19779	5609	11800	34485	22657
1	2	365	32	7	3	0	1	2	5	0	3	0	0	0	0	3	3	0	0	0	6	305	6191	402	94	18697	4251
1	2	365	33	25	2	0	4	1	94	39	9	0	5	5	5	24	19	3	231	75	57	5557	10321	4626	1801	17812	37500
1	2	365	34	63	7	0	9	7	164	105	9	6	17	27	15	74	53	12	448	161	49	18188	31284	20634	21944	11299	62546
1	2	365	35	173	7	0	43	14	556	400	43	20	37	85	74	259	201	35	2072	794	211	47712	100807	47167	58775	51624	284948
1	2	365	36	110	5	0	16	12	498	133	33	14	35	50	46	178	125	34	1110	425	327	43413	75805	56685	54406	40516	171506
1	2	365	37	162	5	0	33	11	513	300	41	26	45	70	71	253	185	38	1793	692	168	57959	84917	46842	49034	38011	244132
1	2	365	38	3	0	0	0	0	6	0	1	0	0	2	0	3	1	2	2	0	5	79	6631	1424	11	15892	1648
1	2	365	39	0	0	0	0	0	0	0	0	0	0	0	0	0	0	0	0	0	0	0	14	0	0	30	0
1	2	365	40	3	0	0	0	0	10	0	0	0	0	3	0	3	0	2	3	0	3	164	3918	1258	39	4948	2508
1	2	365	41	8	0	0	0	0	15	13	2	2	0	5	3	12	7	3	45	13	46	1673	11501	4559	2593	10263	9262
1	2	365	42	0	0	0	0	0	4	0	2	0	0	1	0	3	2	1	11	3	8	981	7240	2420	35	12908	3538
1	2	365	43	34	5	0	6	4	122	29	9	7	11	10	11	48	34	8	234	86	58	8859	15606	9775	8940	17739	38258
1	3	365	44	3	2	0	0	1	5	0	0	0	0	0	0	0	0	0	0	0	0	252	3582	167	113	5913	0
1	3	365	45	87	9	0	12	12	305	224	24	23	20	45	60	172	124	21	1170	434	107	24501	67350	38626	38790	20742	178515
1	3	365	46	1	0	0	0	0	5	1	0	0	1	1	0	2	1	1	8	3	1	764	6297	1186	2539	1197	748
1	3	365	47	1	0	0	0	0	10	0	2	0	0	1	0	3	2	1	19	5	13	220	5222	1165	36	16469	2323
1	3	365	48	6	3	0	2	2	12	0	5	0	3	9	1	18	7	10	18	4	25	4768	49800	8870	1297	157145	14019
1	3	365	49	2	0	0	0	0	4	0	0	0	2	4	1	7	0	6	2	0	6	756	9211	1907	390	21313	3048
1	3	365	50	0	0	0	0	0	3	0	3	0	0	0	0	3	3	0	4	3	0	509	3209	1249	34	11754	3266
1	3	365	51	5	2	0	2	2	30	0	1	0	2	2	3	8	4	3	14	5	13	690	7048	1164	458	25075	4269
1	3	365	52	165	2	0	13	6	257	327	24	12	63	87	70	256	155	37	928	348	519	53718	111643	42973	49894	29215	129534
1	3	365	53	3	1	0	0	0	4	0	3	6	10	18	0	37	4	30	13	3	34	46796	87531	6024	46154	29992	10500
1	3	365	10	491	16	0	49	31	1514	1206	153	57	99	247	310	866	642	93	5563	2204	483	78083	244058	175962	107828	94230	713549
1	3	365	54	0	0	0	0	0	0	0	0	0	0	0	0	0	0	0	0	0	0	0	0	0	0	0	0
1	3	365	11	47	5	0	2	12	114	94	12	15	11	45	28	111	59	37	499	210	102	25593	97570	35326	57725	22830	104494
1	3	365	55	182	1	0	23	2	581	512	38	25	115	140	113	431	259	100	2496	899	1971	140492	254636	116070	117778	68378	406020
1	3	365	12	0	0	0	0	0	0	0	1	1	2	2	4	10	1	8	1	0	10	594	11132	5129	1191	34439	6768
1	3	365	56	3	0	0	0	1	11	0	3	5	18	31	8	65	10	54	31	11	94	47167	111206	19111	47124	35102	27141
1	3	365	13	0	0	0	0	0	0	0	0	0	0	1	0	1	0	1	0	0	1	80	4052	446	11	10028	15
1	3	365	57	2	1	0	0	2	4	1	0	1	5	0	0	6	3	3	14	6	10	6785	11242	108	2748	4819	7008
1	3	365	14	145	7	0	19	12	439	382	55	12	32	74	101	274	214	13	1671	710	130	16072	35011	44906	19734	21638	206845
1	3	365	58	6	0	0	1	0	13	9	0	0	2	7	2	11	2	6	18	4	11	6456	16108	1772	7131	3018	1968
1	3	365	15	7	2	0	1	1	12	9	2	1	3	2	2	10	4	5	60	13	60	7912	12490	3554	7219	15778	15864
1	3	365	59	12	0	0	1	0	20	23	3	1	9	4	6	23	13	4	103	36	50	7399	12105	3980	5748	2527	13413
1	3	365	16	0	0	0	0	0	0	0	0	0	0	0	0	0	0	0	0	0	0	275	1848	437	19	2419	0
1	3	365	17	259	11	1	33	23	640	584	67	22	52	106	165	412	304	30	2594	987	222	27894	63595	66722	31007	41011	320500
1	3	365	18	0	0	0	0	0	0	0	0	0	0	1	0	1	0	1	0	0	1	86	1890	1	14	2790	159
1	3	365	19	0	0	0	0	0	0	0	0	0	0	0	0	0	0	0	0	0	0	0	0	0	0	0	0
1	3	365	1	1	0	0	0	0	3	0	3	0	0	2	1	6	4	2	5	4	30	523	2055	151	13	3480	9893
1	3	365	2	2	1	0	0	0	23	3	3	0	1	0	0	4	3	0	17	6	13	2013	4397	0	1284	5603	4984
1	3	365	3	7	0	0	1	0	67	0	5	0	1	2	0	8	5	3	4	0	16	7032	13609	3647	5700	22201	19320
1	3	365	4	0	0	0	0	0	0	0	0	0	0	0	0	0	0	0	0	0	0	339	1414	200	36	7235	0
1	3	365	5	1	0	0	2	0	0	0	1	0	0	1	1	3	1	2	0	0	2	73	2483	978	16	12833	2708
1	3	365	6	36	3	0	4	1	128	66	9	13	16	28	8	74	34	37	556	194	107	40728	81544	15146	63644	47454	98567
1	3	365	7	217	3	0	27	6	603	453	75	22	47	101	152	397	282	57	2161	885	216	51941	142343	110965	64264	56714	320785
1	3	365	8	2	0	1	0	0	4	0	1	3	7	5	0	16	2	14	14	3	21	24953	71477	6417	28968	82843	8495
1	3	365	9	70	0	0	15	1	188	116	17	11	8	49	32	117	63	38	584	217	83	30375	104535	22281	44613	36514	86590
1	3	365	60	44	1	0	3	4	115	81	5	4	27	38	10	84	47	23	385	147	239	22849	32282	21593	16841	10605	52998
1	3	365	20	1	0	0	0	3	4	0	1	0	0	3	0	4	1	2	6	1	2	413	6952	3313	121	10081	452
1	3	365	21	2	0	0	0	0	3	0	1	0	3	8	0	12	2	10	2	1	12	3312	29029	3856	2183	47481	3615
1	3	365	22	15	1	0	4	1	70	5	6	2	4	14	9	35	18	12	94	34	18	19039	35599	10262	18687	35363	26388
1	3	365	23	0	0	0	0	0	0	0	0	0	0	0	0	0	0	0	0	0	0	0	0	0	0	0	0
1	3	365	24	7	0	0	0	5	20	0	4	0	4	7	1	16	11	3	65	19	86	1515	12561	2057	139	37052	17423
1	3	365	25	0	0	0	0	0	0	0	0	0	0	0	0	0	0	0	0	0	0	427	1350	0	125	3142	0
1	3	365	26	0	0	0	0	0	0	0	0	0	0	0	0	0	0	0	0	0	0	0	49	0	0	48	0
1	3	365	27	0	0	0	0	0	0	0	0	0	0	0	0	0	0	0	0	0	0	0	155	0	1	251	0
1	3	365	28	6	5	0	1	8	30	0	3	0	0	2	1	6	4	2	33	7	7	459	12567	4457	164	32274	2940
1	3	365	29	3	0	0	0	1	28	2	7	1	2	11	3	24	15	9	49	19	28	6054	13424	3260	4385	22523	15026
1	3	365	30	0	0	0	0	0	0	0	0	0	0	1	0	1	0	1	0	0	1	7	967	313	110	2796	401
1	3	365	31	4	0	0	0	0	28	0	2	0	3	7	1	13	4	9	21	10	20	4350	20894	8663	10336	38374	7496
1	3	365	32	7	2	0	0	0	9	0	5	0	0	5	0	10	5	5	8	2	96	748	6697	91	122	16668	16123
1	3	365	33	17	0	0	4	0	75	34	7	4	9	12	4	36	24	6	225	91	24	7302	14831	4759	7543	19372	33379
1	3	365	34	59	1	0	8	6	168	106	14	6	6	46	28	100	70	18	689	272	65	15047	43084	26709	22466	15225	82521
1	3	365	35	166	5	0	19	7	534	422	60	22	36	93	95	306	226	38	2012	801	191	39221	129677	54188	57510	56954	286951
1	3	365	36	94	5	0	3	11	291	128	22	33	20	73	55	203	121	57	883	353	143	45467	169154	54521	104526	47122	147501
1	3	365	37	151	9	0	15	8	450	355	48	15	31	106	76	276	198	33	1633	615	147	36970	122529	49063	51039	51462	238361
1	3	365	38	3	2	0	2	2	17	0	1	0	0	2	0	3	1	1	9	1	1	822	3767	964	21	15640	1206
1	3	365	39	0	0	0	0	0	0	0	0	0	0	0	0	0	0	0	0	0	0	0	35	0	0	34	0
1	3	365	40	2	0	0	0	0	20	0	0	0	1	2	0	3	1	2	15	1	2	1409	3082	2037	82	5460	1345
1	3	365	41	5	0	0	0	0	14	10	0	1	3	8	4	16	6	8	64	30	17	5735	18059	4249	8614	10971	11311
1	3	365	42	2	1	0	0	1	0	0	1	0	0	2	0	3	1	2	1	0	19	1053	6852	1665	86	11427	4174
1	3	365	43	22	5	0	4	7	84	46	8	3	9	24	12	56	38	9	269	84	37	13044	24318	8860	13647	21429	32537
1	4	365	44	2	0	0	0	1	2	0	1	0	0	3	0	4	2	2	15	7	4	425	3648	262	119	6845	1282
1	4	365	45	93	3	0	3	4	417	209	25	13	12	44	64	158	115	19	1287	451	107	18918	77951	38904	41632	21950	154935
1	4	365	46	2	0	0	0	1	5	3	0	0	0	3	0	3	2	1	7	3	1	1998	6394	782	2514	1520	2119
1	4	365	47	1	0	0	1	0	0	0	0	0	0	5	0	5	1	4	6	2	5	78	5896	1258	224	15596	1263
1	4	365	48	2	3	0	4	1	10	0	3	0	3	8	3	17	5	12	13	4	36	5393	48961	9485	1654	159495	11363
1	4	365	49	0	0	0	1	1	1	0	1	0	0	3	2	6	2	4	9	3	19	1531	8313	2631	156	21161	5542
1	4	365	50	1	0	0	0	0	1	0	0	0	0	2	0	2	0	2	0	0	2	213	2690	455	11	12496	523
1	4	365	51	4	1	0	4	0	63	0	3	0	1	1	0	5	4	1	119	36	31	1997	7846	806	284	25574	5053
1	4	365	52	139	2	0	17	6	441	316	37	16	91	74	69	287	193	40	1228	501	659	59047	114473	36908	53264	31943	146604
1	4	365	53	1	0	0	0	0	1	2	0	7	8	23	2	40	1	37	5	2	51	36713	121804	5774	55124	28042	20465
1	4	365	10	478	15	0	50	30	2052	1095	144	46	85	211	369	855	647	92	6252	2370	462	82017	254279	176449	108355	96779	766172
1	4	365	54	0	0	0	0	0	0	0	0	0	0	0	0	0	0	0	0	0	0	0	0	0	0	0	0
1	4	365	11	51	4	0	7	6	177	79	7	13	13	35	30	98	52	35	541	206	86	27701	111211	30614	58407	23631	96836
1	4	365	55	168	1	0	10	3	729	494	41	31	115	130	106	423	263	103	2225	808	1567	125488	273424	110139	116340	71726	346202
1	4	365	12	0	0	0	1	0	0	0	2	0	0	4	1	7	2	5	1	0	17	1088	12841	4163	1219	30520	4524
1	4	365	56	1	0	0	2	0	12	7	1	5	7	24	3	40	3	36	51	19	97	47103	127901	15432	53780	41214	21949
1	4	365	13	0	0	0	1	0	23	0	1	0	0	0	0	1	1	0	22	7	0	587	2774	446	88	11734	2008
1	4	365	57	2	0	0	0	0	2	0	0	0	5	1	0	6	1	4	8	3	13	5711	14951	61	3335	5039	2440
1	4	365	14	160	2	0	15	4	599	369	47	18	24	62	113	264	204	19	1784	680	127	16266	34467	52361	19419	21717	231327
1	4	365	58	6	0	0	1	0	6	3	1	0	3	4	0	8	2	4	18	2	6	5835	17305	2231	6873	3515	1959
1	4	365	15	9	1	0	0	0	36	4	5	2	1	4	1	13	5	7	7	4	19	5270	14758	1114	9109	15308	10675
1	4	365	59	11	2	0	4	2	53	27	5	0	6	10	3	24	21	2	177	75	145	6123	13339	4294	6812	3570	24993
1	4	365	16	0	0	0	0	0	0	0	0	0	0	1	0	1	0	1	0	0	1	33	2275	437	48	2963	85
1	4	365	17	242	2	0	25	6	787	527	84	14	39	109	154	400	302	26	2545	989	196	25426	65527	62039	29827	41703	289117
1	4	365	18	0	0	0	0	0	0	0	0	0	0	0	0	0	0	0	0	0	0	267	1575	160	14	3510	0
1	4	365	19	0	0	0	0	0	0	0	0	0	0	0	0	0	0	0	0	0	0	0	0	0	0	0	0
1	4	365	1	1	1	0	0	1	3	0	0	0	2	1	1	4	1	3	9	5	4	223	2628	1459	1	4667	1414
1	4	365	2	2	1	0	0	0	7	0	1	0	1	0	0	2	1	1	43	8	5	1114	4372	0	1503	7938	500
1	4	365	3	4	0	0	3	1	58	1	2	1	4	1	0	8	2	4	157	38	11	6904	12525	2476	6393	21121	7051
1	4	365	4	0	0	0	0	0	0	0	0	0	0	0	0	0	0	0	0	0	0	109	3217	0	179	6826	0
1	4	365	5	1	0	0	1	1	5	0	3	0	1	0	0	4	4	0	4	1	11	241	3533	980	66	10807	3650
1	4	365	6	31	1	1	4	1	137	53	7	8	12	27	13	67	31	26	316	119	51	39494	79097	12410	65890	48407	49876
1	4	365	7	200	14	0	21	19	965	459	75	32	40	100	145	392	287	56	2765	1090	272	45085	154330	96763	60293	57845	379966
1	4	365	8	2	0	1	2	0	27	0	0	1	1	17	0	19	0	19	0	0	20	4328	61388	5278	13175	81131	5837
1	4	365	9	52	0	0	1	1	224	100	19	18	18	38	37	130	77	36	614	221	79	31889	106122	25461	46628	39808	79133
1	4	365	60	30	0	1	2	0	107	80	9	1	25	23	27	85	54	15	299	110	121	19771	34222	19904	16275	12447	37025
1	4	365	20	1	0	0	0	0	1	0	0	0	0	1	0	1	0	1	0	0	1	1406	7389	1111	47	12335	520
1	4	365	21	1	0	0	1	0	4	0	0	0	1	6	1	8	2	6	8	5	10	2124	28173	4169	1830	45460	3045
1	4	365	22	10	0	0	3	3	73	6	7	2	8	8	4	29	16	11	210	57	82	20383	32595	10126	22236	36524	44061
1	4	365	23	0	0	0	0	0	0	0	0	0	0	0	0	0	0	0	0	0	0	0	0	0	0	0	0
1	4	365	24	9	1	0	3	1	10	0	3	0	0	2	1	6	3	3	5	4	23	2509	12476	3228	61	35328	6370
1	4	365	25	0	0	0	0	0	0	0	0	0	0	0	0	0	0	0	0	0	0	0	1027	0	102	3479	0
1	4	365	26	0	0	0	0	0	0	0	0	0	0	0	0	0	0	0	0	0	0	2	97	0	0	50	0
1	4	365	27	0	0	0	0	0	0	0	0	0	0	0	0	0	0	0	0	0	0	0	247	0	0	207	0
1	4	365	28	5	26	0	6	24	92	0	1	0	1	4	0	6	3	1	19	6	7	3176	10187	3451	157	34147	3231
1	4	365	29	4	0	0	2	1	15	2	2	1	2	1	4	10	4	4	31	5	4	7003	11856	4571	4951	23792	7803
1	4	365	30	0	0	0	0	0	0	0	0	0	0	1	0	1	0	1	0	0	1	24	925	714	58	2650	20
1	4	365	31	3	1	0	2	5	47	0	3	0	0	7	1	11	3	7	80	27	20	2341	18137	7652	6236	38614	6065
1	4	365	32	6	2	0	5	4	33	0	6	0	2	2	0	10	9	1	34	10	13	1198	6482	325	66	18092	8935
1	4	365	33	21	2	0	5	4	63	34	9	0	4	10	7	30	20	8	225	84	50	5338	19839	6346	8311	15755	49783
1	4	365	34	34	1	0	5	1	244	104	20	7	10	28	39	104	75	12	644	287	60	15003	43224	22850	23654	14916	96611
1	4	365	35	164	7	0	19	10	671	388	73	18	26	81	119	317	236	41	2097	774	185	41112	128566	65611	56954	57539	286468
1	4	365	36	80	7	0	7	15	528	164	27	18	24	92	54	215	118	71	1330	489	170	45734	200773	46260	104553	50563	181207
1	4	365	37	134	5	0	18	9	570	346	50	11	33	72	96	262	192	34	1853	698	156	36726	120294	56521	52196	50974	245450
1	4	365	38	1	5	0	1	6	26	0	0	0	2	2	0	4	2	2	36	14	20	808	5282	1330	59	16093	3653
1	4	365	39	0	0	0	0	0	0	0	0	0	0	0	0	0	0	0	0	0	0	0	36	0	0	49	0
1	4	365	40	1	0	0	0	0	27	0	0	0	1	1	0	2	2	0	61	14	4	887	3621	2019	10	5745	1117
1	4	365	41	5	0	0	0	0	8	6	1	1	1	6	2	11	5	5	105	32	15	7225	18002	3160	8774	12308	15766
1	4	365	42	0	0	0	0	0	8	0	3	0	0	0	1	4	3	1	6	4	1	1712	5582	1110	155	13552	3593
1	4	365	43	18	2	0	5	3	112	33	15	3	7	17	9	51	34	12	257	102	44	11236	25698	7728	16048	18647	44058
1	5	366	44	3	0	0	0	0	2	0	0	0	0	0	0	0	0	0	0	0	0	287	2758	397	187	5830	0
1	5	366	45	107	1	0	7	6	503	258	23	13	25	46	59	166	120	22	1720	635	163	25642	78389	36540	42925	20122	216642
1	5	366	46	3	0	0	1	0	3	2	1	1	0	1	0	3	2	1	39	21	5	1193	6436	701	2278	1155	5831
1	5	366	47	1	0	0	0	0	3	0	1	0	0	1	0	2	1	1	3	2	1	452	4271	1065	68	14655	873
1	5	366	48	6	0	0	4	0	6	0	3	0	0	12	1	16	5	12	8	2	21	4667	45367	7125	1421	154068	11431
1	5	366	49	1	1	0	1	1	0	0	0	0	0	2	1	3	0	3	0	0	4	792	10889	2726	315	21341	1281
1	5	366	50	1	0	0	0	0	8	0	1	0	0	1	0	2	1	1	0	0	4	0	1597	523	91	11543	918
1	5	366	51	2	1	0	0	0	9	0	1	0	1	2	0	4	2	2	6	4	2	639	7629	1171	402	23929	596
1	5	366	52	139	2	0	13	4	379	319	14	16	97	85	47	259	180	37	1243	491	743	68008	117468	33502	50221	26434	158014
1	5	366	53	0	0	0	0	0	1	0	1	9	10	19	0	39	2	37	8	2	64	62539	121130	6867	52738	25339	17477
1	5	366	10	505	17	0	48	33	2064	1066	142	45	103	236	303	829	614	95	6734	2621	694	93851	260800	168764	111562	87672	944789
1	5	366	54	0	0	0	0	0	0	0	0	0	0	0	0	0	0	0	0	0	0	0	0	0	0	0	0
1	5	366	11	53	0	0	0	2	194	101	9	9	16	38	27	99	47	43	483	186	71	28227	111841	27777	61577	20361	79623
1	5	366	55	163	1	0	18	4	626	516	31	33	137	129	88	418	252	117	2848	1079	2804	171453	282709	103297	114751	62862	515959
1	5	366	12	2	0	0	0	0	4	0	0	1	1	5	1	8	0	8	0	0	8	2829	10809	2948	922	31627	2826
1	5	366	56	3	1	0	0	1	5	2	1	1	14	30	2	48	2	46	12	3	65	59943	129908	12752	51755	35566	20634
1	5	366	13	1	0	0	0	0	4	0	1	0	0	3	0	4	2	2	3	1	13	606	4622	0	14	10374	4754
1	5	366	57	1	0	0	0	0	9	3	2	0	2	2	0	6	3	4	20	10	21	6008	15132	61	3184	4348	3489
1	5	366	14	148	10	0	18	17	605	338	47	14	30	64	101	256	200	19	2005	771	169	18906	36667	49182	20886	20215	254479
1	5	366	58	4	0	0	0	0	8	3	0	4	2	3	1	10	3	6	29	9	35	11439	16986	1103	8312	2613	9719
1	5	366	15	8	1	0	2	1	88	6	1	1	6	4	3	15	7	6	94	26	13	5935	13917	2789	8194	15953	8780
1	5	366	59	13	0	0	1	0	32	21	2	2	8	5	5	22	14	6	79	32	49	8070	13034	3047	6912	2084	9843
1	5	366	16	0	0	0	0	0	0	0	0	0	0	0	0	0	0	0	0	0	0	104	2052	85	10	2087	0
1	5	366	17	265	10	0	24	16	713	520	66	15	37	100	155	373	294	22	2338	893	203	27290	67299	70737	30111	41706	292216
1	5	366	18	0	0	0	0	0	1	0	0	0	1	3	0	4	1	3	2	1	3	315	2591	159	7	3019	1607
1	5	366	19	0	0	0	0	0	0	0	0	0	0	0	0	0	0	0	0	0	0	0	0	0	0	0	0
1	5	366	1	1	1	0	0	0	1	0	0	0	0	0	0	0	0	0	0	0	0	128	1617	1850	7	4522	0
1	5	366	2	3	0	0	0	0	9	0	2	1	0	2	0	5	2	3	3	2	51	1950	4494	0	1922	6914	8230
1	5	366	3	3	0	0	1	16	49	3	3	0	1	5	0	9	5	4	81	20	6	7162	17249	367	5794	22052	7770
1	5	366	4	0	0	0	0	0	0	0	0	0	0	3	0	3	0	3	0	0	3	155	1715	63	97	7351	393
1	5	366	5	0	0	0	0	0	21	0	3	0	0	1	0	4	3	1	35	9	34	950	2993	573	94	12032	8276
1	5	366	6	38	3	0	4	7	186	76	15	9	6	26	18	74	40	29	627	222	111	37783	79498	18561	68998	43739	123762
1	5	366	7	213	8	0	19	20	848	482	69	23	36	121	143	392	272	59	2532	949	272	55728	164615	85386	64819	52005	373344
1	5	366	8	2	0	0	2	0	19	0	2	0	1	10	2	15	2	13	39	9	17	8002	68895	5466	12659	72576	11586
1	5	366	9	55	1	0	5	2	243	141	18	9	19	41	39	126	75	37	790	313	102	32158	106072	25096	48058	34104	107088
1	5	366	60	43	0	0	6	1	105	107	7	4	28	15	23	77	51	12	371	148	271	28410	38122	15965	17507	10250	61366
1	5	366	20	1	0	0	0	0	2	0	1	0	0	0	0	1	1	0	4	2	0	724	8709	464	79	10306	54
1	5	366	21	2	0	0	0	0	1	0	0	1	2	9	0	12	0	12	0	0	14	4104	26604	3366	2620	40351	7462
1	5	366	22	16	0	0	2	0	69	14	4	3	8	11	5	31	10	20	100	34	26	19257	35250	5995	21034	34762	23307
1	5	366	23	0	0	0	0	0	0	0	0	0	0	0	0	0	0	0	0	0	0	0	0	0	0	0	0
1	5	366	24	11	2	0	1	2	37	0	3	0	1	2	0	6	3	2	4	1	12	861	11405	2266	68	33210	2910
1	5	366	25	0	0	0	0	0	0	0	0	0	0	0	0	0	0	0	0	0	0	64	1328	0	57	3812	0
1	5	366	26	0	0	0	0	0	0	0	0	0	0	0	0	0	0	0	0	0	0	96	152	0	1	37	0
1	5	366	27	0	0	0	0	1	1	0	1	0	0	0	0	1	1	0	1	0	0	0	482	0	0	168	158
1	5	366	28	6	0	0	1	82	151	0	1	0	1	4	0	6	2	4	190	64	30	1898	10226	1513	369	29786	7047
1	5	366	29	4	1	0	1	1	26	4	5	2	4	1	1	13	8	5	42	16	15	8019	12871	4646	4671	23789	11001
1	5	366	30	0	0	0	0	0	0	0	0	0	0	0	0	0	0	0	0	0	0	46	822	421	97	2705	0
1	5	366	31	2	0	0	2	2	11	0	1	1	0	11	2	15	3	12	15	4	12	2484	22621	6269	7438	36285	6377
1	5	366	32	3	2	0	0	2	15	0	5	0	2	2	0	9	7	2	32	12	14	1359	5960	1955	94	19445	7000
1	5	366	33	20	2	0	2	3	116	30	5	2	5	5	9	26	20	4	334	118	40	6647	17612	6546	8075	17919	41766
1	5	366	34	37	1	0	4	4	216	104	11	12	10	18	34	85	56	13	600	214	46	15430	46255	20305	22843	12525	60436
1	5	366	35	148	9	1	16	11	711	353	54	15	36	86	108	299	215	43	2606	998	291	40182	125380	67438	57937	51668	392557
1	5	366	36	85	3	0	5	8	408	166	24	20	24	68	58	194	108	66	1133	441	157	50904	193242	56399	103084	40570	210175
1	5	366	37	148	1	0	13	5	740	364	49	27	27	72	103	278	199	41	2345	859	261	37446	119714	56380	52145	44020	332747
1	5	366	38	3	17	0	0	16	30	0	3	0	0	1	0	4	4	0	20	7	15	839	4526	775	11	15824	5920
1	5	366	39	0	0	0	0	0	0	0	0	0	0	0	0	0	0	0	0	0	0	0	79	0	0	30	0
1	5	366	40	0	0	0	0	0	9	0	0	0	0	3	0	3	1	2	11	3	3	0	4402	653	40	5038	560
1	5	366	41	6	0	0	1	0	23	10	0	1	0	8	1	10	5	5	42	17	5	4532	19419	2607	8281	10484	3207
1	5	366	42	0	0	0	0	0	1	0	2	0	0	4	0	6	3	3	2	1	24	568	6688	1110	35	9536	10923
1	5	366	43	24	0	0	7	0	99	49	10	2	7	12	13	44	31	9	317	107	61	14792	24716	8088	16185	15572	68896
1	6	365	44	1	0	0	1	0	14	0	1	0	1	0	0	2	1	0	16	4	0	3684	3641	135	114	6071	438
1	6	365	45	106	7	0	9	9	504	234	26	15	23	50	64	178	139	23	1781	693	181	21988	76036	39494	37497	23425	237968
1	6	365	46	1	0	0	0	0	3	1	0	0	1	5	0	6	2	3	4	2	3	2234	6231	647	2506	1159	1201
1	6	365	47	1	0	0	0	0	4	0	1	0	1	0	0	2	1	1	8	4	4	7399	4469	1370	36	16571	1970
1	6	365	48	3	0	0	4	2	64	0	8	0	9	5	2	24	9	13	71	22	53	44453	44975	8407	1292	163340	27362
1	6	365	49	2	1	0	1	0	1	0	1	0	1	1	1	4	1	3	0	0	6	6811	8911	3090	391	19995	10879
1	6	365	50	0	0	0	0	0	1	0	1	0	0	1	0	2	1	1	7	0	1	1586	1733	163	34	12337	302
1	6	365	51	1	1	0	0	2	18	0	2	0	4	0	0	6	3	3	30	7	10	7701	7942	499	458	24787	3276
1	6	365	52	131	1	0	12	4	379	317	25	15	93	86	53	272	184	39	1518	565	1187	85563	118561	31034	49658	28168	221257
1	6	365	53	1	1	0	0	1	0	1	1	1	11	23	1	37	1	36	0	0	59	50531	119517	10725	45906	29544	20080
1	6	365	10	503	24	0	48	34	2324	1114	165	46	102	233	306	852	665	82	7699	2935	709	82184	252620	179304	108510	95692	1026135
1	6	365	54	0	0	0	0	0	0	0	0	0	0	0	0	0	0	0	0	0	0	0	0	0	0	0	0
1	6	365	11	52	0	0	5	0	287	120	10	17	14	43	31	115	66	38	805	277	105	31665	110797	36257	58837	23474	107689
1	6	365	55	179	3	0	17	4	634	507	34	27	159	140	92	452	252	126	2391	849	2167	179228	290679	99673	119835	70194	434317
1	6	365	12	1	0	0	0	0	3	0	1	1	1	3	0	6	2	4	4	1	22	14476	13040	2511	1202	33720	5015
1	6	365	56	3	1	0	0	3	5	2	2	7	15	34	6	64	5	58	16	10	114	60992	128642	18146	47201	35586	36840
1	6	365	13	1	0	0	0	0	7	0	0	0	0	1	0	1	1	0	3	2	0	4222	4271	1195	11	9923	86
1	6	365	57	2	0	0	0	0	1	2	0	0	1	2	0	3	1	2	4	3	2	7674	15065	317	2858	5004	1143
1	6	365	14	145	9	0	13	18	611	338	44	17	19	59	103	242	199	16	2454	944	239	17522	37353	53315	19684	22961	340715
1	6	365	58	6	0	0	0	0	8	7	0	2	8	2	0	12	6	5	27	11	10	8087	18142	255	6979	2895	2402
1	6	365	15	3	0	0	3	0	51	5	2	5	7	19	5	38	10	24	224	79	261	20866	58185	6053	29302	14389	42743
1	6	365	59	12	0	0	2	0	35	24	1	0	10	10	1	22	15	4	106	39	86	9988	14487	2777	5876	2652	19531
1	6	365	16	0	0	0	0	0	0	0	0	0	0	0	0	0	0	0	0	0	0	680	1306	85	19	2424	0
1	6	365	17	231	9	0	33	13	964	519	78	31	43	111	148	411	329	24	3361	1314	279	24086	69107	66401	32637	43417	407232
1	6	365	18	0	0	0	0	0	0	0	0	0	0	1	0	1	0	1	0	0	1	1385	1658	1150	14	2797	180
1	6	365	19	0	0	0	0	0	0	0	0	0	0	0	0	0	0	0	0	0	0	0	0	0	0	0	0
1	6	365	1	0	0	0	0	1	1	0	0	0	3	0	0	3	1	1	2	1	1	2091	709	542	13	4777	1037
1	6	365	2	3	0	0	0	0	16	1	1	1	2	3	0	7	5	2	38	12	18	4944	19336	621	9069	6354	7997
1	6	365	3	3	0	0	1	1	15	3	4	4	2	13	0	23	5	16	63	22	43	15004	50171	1494	18003	19767	38048
1	6	365	4	0	0	0	0	0	0	0	0	0	0	0	0	0	0	0	0	0	0	1285	2678	228	36	7235	0
1	6	365	5	1	0	0	0	0	0	0	4	0	0	0	0	4	4	0	1	0	37	5972	4157	441	16	10834	9455
1	6	365	6	30	0	0	3	7	253	75	14	18	21	42	13	108	54	43	718	240	134	53940	160553	17912	79276	47000	117837
1	6	365	7	212	5	0	25	7	953	492	74	24	50	105	129	382	303	51	3178	1243	339	52794	166389	91188	65300	59253	474371
1	6	365	8	5	0	0	0	2	11	0	2	2	15	8	0	27	4	23	16	7	69	57276	51787	6997	13150	82533	23276
1	6	365	9	62	1	0	3	3	362	143	16	13	17	54	24	124	70	44	854	327	109	34251	123659	18605	43339	36790	103520
1	6	365	60	40	1	0	7	3	102	89	6	4	35	22	18	85	53	13	376	144	280	24386	38581	14308	18408	11503	60216
1	6	365	20	0	0	0	0	0	4	0	1	0	2	4	0	7	1	6	4	2	6	7027	7610	385	121	10015	3044
1	6	365	21	2	0	0	0	1	8	0	1	0	6	4	0	11	1	10	12	2	18	29718	29204	3595	2183	47243	5212
1	6	365	22	10	1	0	2	2	81	27	6	4	6	26	8	50	19	29	306	97	92	31853	88205	10960	27573	37758	55902
1	6	365	23	0	0	0	0	0	0	0	0	0	0	0	0	0	0	0	0	0	0	0	0	0	0	0	0
1	6	365	24	7	0	0	1	5	60	0	6	0	4	3	1	14	11	3	126	35	34	9042	9939	1271	139	37736	11664
1	6	365	25	0	0	0	0	0	0	0	0	0	0	0	0	0	0	0	0	0	0	141	583	0	74	3442	0
1	6	365	26	0	0	0	0	0	0	0	0	0	0	0	0	0	0	0	0	0	0	137	71	0	0	48	0
1	6	365	27	0	0	0	0	0	0	0	0	0	0	0	0	0	0	0	0	0	0	38	136	0	1	238	0
1	6	365	28	3	2	0	3	2	47	0	4	0	6	5	1	16	7	8	79	33	52	9653	10627	1712	163	30806	14418
1	6	365	29	4	0	0	2	0	9	8	5	0	6	16	1	28	9	19	22	7	45	17426	47383	2361	16058	21512	24650
1	6	365	30	0	0	0	0	0	0	0	0	0	0	0	0	0	0	0	0	0	0	681	861	20	110	2815	0
1	6	365	31	0	0	0	1	3	5	0	2	1	2	5	2	12	2	10	11	4	11	23673	15312	3925	6764	40458	3782
1	6	365	32	2	0	0	1	1	7	3	3	2	1	12	0	18	6	12	33	9	84	13284	38028	1230	14436	18592	19882
1	6	365	33	13	0	0	5	1	100	30	5	4	10	15	7	41	27	10	274	102	50	15078	46594	5960	16392	19007	47420
1	6	365	34	54	2	0	6	2	196	120	8	2	9	29	25	73	56	10	828	321	89	16293	47622	20897	22907	15274	128165
1	6	365	35	156	5	0	17	11	621	337	51	18	16	80	107	272	195	44	2203	830	265	38858	128467	63821	58153	62693	349542
1	6	365	36	91	4	0	5	6	316	152	18	24	29	62	46	179	98	63	1153	460	175	53436	194358	54122	104785	47998	206349
1	6	365	37	147	7	0	9	9	585	344	51	17	29	103	90	290	206	44	2438	944	263	36328	119291	55948	50160	44816	362695
1	6	365	38	2	1	0	4	26	35	0	1	0	0	1	0	2	2	0	70	17	18	4936	7109	126	21	15453	2938
1	6	365	39	0	0	0	0	0	0	0	0	0	0	0	0	0	0	0	0	0	0	0	14	0	0	34	0
1	6	365	40	0	0	0	0	0	0	0	0	0	1	0	0	1	0	1	0	0	1	2674	3453	528	82	5460	3
1	6	365	41	7	0	0	0	0	22	10	2	1	6	11	4	24	11	13	67	37	25	11855	38515	3613	16731	10050	27030
1	6	365	42	0	0	0	0	0	0	0	0	0	4	1	0	5	0	5	0	0	6	7708	7262	1330	91	13058	3070
1	6	365	43	35	3	0	2	3	109	57	5	3	11	19	16	54	36	12	268	102	28	13644	41632	7752	14791	18429	29090
1	7	365	44	1	0	0	0	0	0	0	0	0	1	0	0	1	0	1	0	0	1	4180	3589	0	119	7126	316
1	7	365	45	87	7	0	5	12	622	250	29	20	15	67	68	199	139	34	1906	716	200	16696	77322	36211	38261	21654	272720
1	7	365	46	0	0	0	1	0	1	1	0	0	2	4	0	6	1	5	5	2	7	1821	6243	277	2393	1329	5659
1	7	365	47	0	0	0	0	0	0	0	1	0	1	1	0	3	1	2	0	0	6	6392	5056	789	224	15163	1936
1	7	365	48	5	1	0	3	2	28	0	8	1	15	11	1	36	8	26	33	6	109	49620	48967	8397	1632	156538	45194
1	7	365	49	1	1	0	0	0	0	0	1	0	1	4	0	6	1	5	0	0	8	6897	9246	1107	156	21498	3719
1	7	365	50	1	0	0	0	0	0	0	0	0	1	1	0	2	0	2	0	0	2	2817	3784	47	11	12759	190
1	7	365	51	1	0	0	0	0	0	0	1	0	2	6	1	10	1	8	1	0	22	8678	7460	154	284	26053	5822
1	7	365	52	130	1	0	11	1	420	302	20	12	105	75	47	259	158	37	1099	426	526	73460	119772	24298	52091	31710	129651
1	7	365	53	1	0	0	0	0	12	1	0	7	8	22	1	38	3	35	35	12	65	56549	118904	10860	55315	27876	17277
1	7	365	10	424	15	2	56	37	2277	1085	165	42	96	269	276	848	677	81	7595	2948	659	87225	257174	156129	102315	96562	970264
1	7	365	54	0	0	0	0	0	0	0	0	0	0	0	0	0	0	0	0	0	0	0	0	0	0	0	0
1	7	365	11	56	3	0	2	6	232	114	11	12	16	54	32	125	69	48	821	316	127	27798	112566	31052	56373	23006	151802
1	7	365	55	178	2	0	31	7	679	512	40	25	148	149	80	442	260	121	2465	974	2349	187100	296510	86678	113246	74867	463260
1	7	365	12	1	0	0	0	0	4	0	1	0	1	3	1	6	1	4	3	0	33	14188	11223	2623	1203	31169	5782
1	7	365	56	3	0	0	1	0	10	0	1	5	5	26	6	43	3	40	24	9	86	59822	128241	14405	53613	40896	26631
1	7	365	13	0	0	0	0	0	2	0	1	0	1	0	1	3	1	2	12	1	3	3880	3715	1238	88	11757	2916
1	7	365	57	1	0	0	2	0	1	1	1	1	1	5	0	8	2	6	4	2	13	4094	14843	772	3268	4935	3057
1	7	365	14	151	11	1	18	7	555	296	45	12	27	57	69	210	166	12	1835	661	157	17523	37352	39366	20027	22525	234335
1	7	365	58	10	1	0	0	1	6	12	3	0	5	6	0	14	6	5	18	5	11	8912	18409	239	6847	3423	2702
1	7	365	15	9	2	0	1	2	32	12	3	1	6	18	2	30	8	21	59	24	65	25614	56254	7139	34802	15739	23175
1	7	365	59	14	0	0	1	0	26	20	2	2	10	7	4	25	13	8	95	41	44	8609	14108	2794	6748	3539	9392
1	7	365	16	1	0	0	0	0	9	0	0	0	1	0	0	1	0	1	0	0	1	1305	1848	0	48	2978	61
1	7	365	17	231	9	1	19	17	719	432	86	7	36	102	125	356	290	19	2494	950	208	22493	68019	60765	28679	43106	306769
1	7	365	18	0	0	0	0	0	0	0	0	0	1	0	1	2	0	2	0	0	2	1280	1772	1150	14	3467	886
1	7	365	19	0	0	0	0	0	0	0	0	0	0	0	0	0	0	0	0	0	0	0	0	0	0	0	0
1	7	365	1	1	1	0	0	1	0	0	0	0	0	0	0	0	0	0	0	0	0	1003	1638	0	1	5238	0
1	7	365	2	2	0	0	0	1	15	6	0	3	2	5	1	11	1	9	38	9	28	4831	19539	1321	8938	7459	12518
1	7	365	3	3	0	0	1	0	21	6	2	4	5	10	1	22	5	16	43	14	87	15931	48426	4203	18036	20362	25614
1	7	365	4	0	0	0	0	0	0	0	0	0	1	1	0	2	0	2	0	0	2	1247	1511	165	179	6822	244
1	7	365	5	1	0	0	0	0	3	0	1	0	0	3	0	4	1	3	0	0	3	4852	3494	441	66	11622	1803
1	7	365	6	30	1	0	11	2	199	95	10	5	17	61	17	110	51	53	618	206	344	51680	157852	20001	80684	44437	132975
1	7	365	7	217	8	0	15	15	866	478	60	21	45	143	114	383	269	63	2856	1083	296	49532	170297	75332	58339	56790	387808
1	7	365	8	3	0	1	2	0	12	0	0	3	7	13	1	24	2	22	4	2	31	59862	53702	5935	12974	80568	15206
1	7	365	9	65	4	0	5	4	235	128	20	6	21	60	28	135	81	38	902	379	101	33166	119563	22209	45619	38919	118221
1	7	365	60	34	1	1	5	3	121	84	5	6	36	32	10	89	50	21	429	153	393	27653	38770	12718	16613	11303	73559
1	7	365	20	1	0	0	0	0	2	0	0	0	0	1	1	2	0	2	0	0	2	7111	8308	968	47	12278	1658
1	7	365	21	1	0	0	1	0	4	0	1	0	1	6	1	9	2	7	5	1	11	26625	29144	3697	1618	45238	6860
1	7	365	22	15	0	0	3	1	76	33	7	2	8	17	5	39	17	21	166	55	121	28614	84469	10342	30550	36439	40899
1	7	365	23	0	0	0	0	0	0	0	0	0	0	0	0	0	0	0	0	0	0	0	0	0	0	0	0
1	7	365	24	5	0	0	1	0	23	0	4	0	6	6	1	17	5	11	31	7	31	14756	12702	538	61	36144	19953
1	7	365	25	1	1	0	0	1	1	0	0	0	0	0	0	0	0	0	0	0	0	495	849	0	102	3479	0
1	7	365	26	0	0	0	0	0	0	0	0	0	0	0	0	0	0	0	0	0	0	26	49	0	0	50	0
1	7	365	27	0	0	0	0	0	0	0	0	0	0	0	0	0	0	0	0	0	0	82	155	0	0	207	0
1	7	365	28	0	0	0	1	0	10	0	3	0	3	3	0	9	4	5	12	3	17	10969	12265	1454	147	31768	24316
1	7	365	29	4	0	0	3	0	26	9	2	1	4	11	1	19	5	13	44	13	31	16186	45839	5923	17054	25736	19227
1	7	365	30	0	0	0	0	0	0	0	0	0	0	0	0	0	0	0	0	0	0	1280	773	0	58	2680	0
1	7	365	31	0	0	0	0	0	0	0	0	2	5	6	1	14	0	14	0	0	20	19952	18816	4296	6164	37239	13374
1	7	365	32	4	1	0	1	3	4	4	2	0	4	11	0	17	5	12	16	9	37	13096	35559	4152	15538	18438	17900
1	7	365	33	18	0	0	3	1	46	39	7	1	5	16	7	36	18	12	380	139	323	12920	44676	8393	18688	18752	71260
1	7	365	34	50	2	0	6	3	179	112	16	8	12	34	25	95	68	14	686	254	80	14681	47454	16914	21692	13724	107966
1	7	365	35	138	1	0	15	6	675	356	56	16	31	96	88	287	215	44	2487	943	267	39023	128350	52642	55448	53005	352161
1	7	365	36	95	1	0	12	10	404	172	22	22	25	88	45	202	114	66	1089	434	170	49531	197785	42882	105254	48006	182183
1	7	365	37	168	4	0	12	3	559	355	41	34	27	67	91	260	192	44	1813	700	200	32719	116365	51284	50418	47136	267573
1	7	365	38	0	0	0	0	3	4	0	1	0	4	1	0	6	3	3	13	5	7	7155	3384	540	59	15788	2198
1	7	365	39	0	0	0	0	0	0	0	0	0	0	0	0	0	0	0	0	0	0	12	35	0	0	49	0
1	7	365	40	1	0	0	0	0	0	0	0	0	0	0	0	0	0	0	0	0	0	4476	3083	301	10	5766	0
1	7	365	41	9	0	0	0	0	23	13	1	0	3	15	5	24	4	18	41	18	24	10774	37480	4567	17957	11440	23099
1	7	365	42	2	0	0	0	0	0	0	0	0	2	0	0	2	0	2	0	0	2	7551	6963	2086	155	14371	97
1	7	365	43	27	0	0	3	3	99	45	12	1	8	18	15	54	35	12	383	120	181	14576	41076	8052	16446	18525	51565
1	8	365	44	1	0	0	0	0	3	0	0	0	1	1	0	2	0	2	0	0	2	3585	3368	0	187	5830	81
1	8	365	45	94	3	0	5	6	426	182	19	14	15	61	52	161	115	25	1178	438	106	22971	74786	32429	39213	17847	150132
1	8	365	46	1	0	0	0	0	3	4	0	0	0	1	1	2	2	0	16	6	4	1759	5308	2213	2315	1164	3130
1	8	365	47	3	0	0	1	0	0	0	1	0	2	0	0	3	1	2	0	0	5	4879	5896	158	68	14207	2555
1	8	365	48	7	1	0	5	2	28	0	7	0	9	7	2	25	7	16	14	3	97	49708	50477	7824	1421	150402	38113
1	8	365	49	1	1	0	0	0	2	0	1	0	0	2	0	3	1	2	1	0	3	8205	8396	2533	308	21159	1732
1	8	365	50	0	0	0	0	0	3	0	1	0	1	1	0	3	1	2	3	0	2	2685	2261	96	91	11354	1362
1	8	365	51	0	0	0	0	0	0	0	2	0	1	1	0	4	2	2	0	0	3	9680	8144	673	402	24083	4232
1	8	365	52	144	1	0	8	3	367	336	29	18	107	76	43	273	178	46	1376	500	844	74232	118479	29048	50659	26381	168496
1	8	365	53	4	0	0	0	0	11	6	1	6	11	19	2	39	1	36	5	0	53	54138	120892	9326	52201	25224	22517
1	8	365	10	518	17	0	50	30	1770	1052	120	59	96	259	254	788	580	103	5603	2131	511	84857	258840	144949	106263	84636	739517
1	8	365	54	0	0	0	0	0	0	0	0	0	0	0	0	0	0	0	0	0	0	0	0	0	0	0	0
1	8	365	11	57	6	0	2	7	239	126	13	16	14	59	28	130	67	46	620	230	100	26166	110019	28817	59649	18476	125419
1	8	365	55	178	5	1	26	9	698	543	37	38	161	156	74	466	279	111	2478	952	1733	181069	298315	82308	113124	67895	392904
1	8	365	12	3	0	0	0	0	4	0	0	0	4	2	0	6	0	6	0	0	6	12878	13276	1223	925	31967	3550
1	8	365	56	1	0	0	0	0	5	1	4	3	7	30	4	48	6	41	13	2	77	57447	128691	14802	51393	33604	32689
1	8	365	13	0	0	0	0	0	0	0	1	0	1	2	0	4	1	3	1	1	3	3195	2992	1111	14	10483	836
1	8	365	57	0	0	0	0	0	1	1	1	0	5	2	1	9	2	6	4	3	23	7310	13739	1389	3135	4290	9039
1	8	365	14	149	8	0	12	8	540	287	41	13	16	71	76	217	169	18	1370	547	100	17589	40440	45266	22169	23033	171689
1	8	365	58	7	1	0	0	1	36	6	0	2	4	9	0	15	6	5	53	21	44	8692	17458	583	8297	2591	8642
1	8	365	15	6	0	0	0	0	29	4	2	5	7	14	2	30	7	21	53	16	96	20524	55154	7324	31820	13125	33096
1	8	365	59	9	0	0	1	0	15	21	2	4	7	10	5	28	15	8	56	22	71	7337	14112	3585	7329	2841	15724
1	8	365	16	1	3	0	0	4	39	0	0	0	0	1	0	1	0	1	0	0	1	3433	2481	0	10	2079	332
1	8	365	17	232	9	0	23	23	720	483	69	22	37	101	132	361	278	22	2352	905	200	24843	73165	61179	31112	39528	292541
1	8	365	18	1	0	0	1	0	6	0	0	0	0	0	0	0	0	0	0	0	0	3234	1576	292	8	3027	0
1	8	365	19	0	0	0	0	0	0	0	0	0	0	0	0	0	0	0	0	0	0	0	0	0	0	0	0
1	8	365	1	0	0	0	0	0	7	0	1	0	0	1	0	2	1	0	8	1	0	2347	2336	0	7	4519	784
1	8	365	2	2	0	0	0	0	6	6	2	2	0	5	1	10	3	6	8	2	7	7309	18858	1152	9662	6332	3209
1	8	365	3	4	0	0	1	0	5	4	2	1	5	4	0	12	4	8	7	3	14	15696	46360	5556	18747	19453	7865
1	8	365	4	0	0	0	0	0	0	0	1	0	0	0	0	1	1	0	0	0	0	2481	3272	129	96	6845	1102
1	8	365	5	2	0	0	0	0	2	0	3	0	0	1	0	4	3	1	1	0	29	3650	3391	428	94	11544	8029
1	8	365	6	29	2	1	4	5	116	71	11	15	27	64	21	138	48	76	726	256	653	91991	211731	26770	83451	39285	175289
1	8	365	7	230	12	2	26	16	862	464	65	22	39	121	126	373	287	44	3068	1165	306	50170	165608	80623	64416	53476	444052
1	8	365	8	3	0	0	0	0	17	0	2	2	11	13	2	30	3	27	21	6	32	48437	61178	5532	12655	72428	13455
1	8	365	9	83	3	0	2	2	232	148	20	6	16	39	45	126	71	36	739	280	137	40848	115307	28075	46287	32720	126833
1	8	365	60	39	1	0	7	1	94	101	7	5	25	25	18	80	44	18	395	127	226	24115	40762	11655	17239	10500	60980
1	8	365	20	0	0	0	1	0	1	0	0	0	3	2	0	5	0	4	2	0	6	7464	7879	1511	79	10234	1605
1	8	365	21	2	0	0	0	0	2	0	2	1	8	5	0	16	2	13	5	0	19	28544	28536	3067	2562	41126	8214
1	8	365	22	16	2	0	4	2	61	42	3	7	8	30	7	55	22	29	190	71	200	25716	83673	10062	30130	31739	59659
1	8	365	23	0	0	0	0	0	0	0	0	0	0	0	0	0	0	0	0	0	0	0	0	0	0	0	0
1	8	365	24	7	1	0	3	1	35	0	3	0	1	3	2	9	7	2	23	9	25	10350	11759	3174	68	31816	8518
1	8	365	25	1	1	0	0	0	6	0	0	0	0	2	1	3	0	3	0	0	3	1085	1027	152	35	3728	804
1	8	365	26	0	0	0	0	0	0	0	0	0	0	0	0	0	0	0	0	0	0	33	97	0	1	37	0
1	8	365	27	0	0	0	0	0	0	0	0	0	0	0	0	0	0	0	0	0	0	34	247	0	0	170	0
1	8	365	28	4	2	0	0	3	4	0	3	0	2	6	0	11	3	7	9	0	58	10820	11144	4795	371	27470	13722
1	8	365	29	2	0	0	1	0	16	8	4	1	3	9	1	18	6	9	52	15	43	13462	43498	7094	15755	23377	16750
1	8	365	30	0	0	0	0	0	0	0	0	0	1	0	0	1	0	1	0	0	1	1530	1066	0	97	2705	123
1	8	365	31	1	0	0	1	0	0	0	0	0	7	6	1	14	0	14	0	0	16	22365	18539	5488	7353	37332	5011
1	8	365	32	5	0	0	0	1	6	3	2	2	3	13	1	21	5	14	29	8	73	10477	35103	4583	14471	16533	22192
1	8	365	33	19	0	0	2	1	103	45	8	4	6	11	10	39	20	8	248	73	103	16332	42492	10143	17138	14331	49773
1	8	365	34	57	0	0	3	2	208	111	19	8	11	28	21	87	62	13	675	269	85	13511	44995	18250	20921	11871	98330
1	8	365	35	157	2	0	20	3	570	360	59	18	23	80	85	265	197	34	2106	855	228	37964	127907	52206	57794	50391	311060
1	8	365	36	92	9	0	4	18	361	181	23	16	25	82	55	201	120	57	1105	467	161	53113	198275	47993	103136	40618	182517
1	8	365	37	142	9	0	14	14	751	365	41	28	32	117	85	303	226	44	2555	970	226	30728	120837	50204	49555	43142	309964
1	8	365	38	1	0	0	0	0	0	0	1	0	0	2	0	3	1	2	2	0	18	5947	5927	1027	11	15656	3491
1	8	365	39	0	0	0	0	0	0	0	0	0	0	0	0	0	0	0	0	0	0	13	36	0	0	30	0
1	8	365	40	3	0	0	0	0	4	0	0	0	1	0	0	1	0	1	0	0	1	5358	4275	0	37	5006	1860
1	8	365	41	6	0	0	1	0	22	14	1	4	5	4	3	17	8	8	77	31	16	10731	34913	6781	16585	9118	11163
1	8	365	42	2	0	0	2	1	3	0	1	0	3	2	0	6	2	4	5	2	8	6397	4940	99	35	12869	3512
1	8	365	43	33	4	0	2	5	116	61	8	8	2	23	21	62	38	18	482	151	367	9941	39391	9727	15770	14729	81853
1	9	366	44	0	0	0	2	2	1	0	2	0	2	1	0	5	2	3	2	1	8	4764	2761	43	6814	5799	2236
1	9	366	45	96	7	0	5	8	457	237	28	15	17	36	66	162	128	23	1846	714	223	28453	73130	39328	36377	19862	268785
1	9	366	46	1	0	0	0	0	0	3	0	0	0	1	1	2	0	0	3	0	0	2086	5393	1811	2498	1180	483
1	9	366	47	2	1	0	0	1	8	0	3	1	3	0	0	7	4	3	6	3	37	5998	4390	0	6976	15655	5971
1	9	366	48	6	0	0	5	0	15	0	10	4	12	11	2	39	12	24	40	9	127	59943	45422	8065	88869	157017	50263
1	9	366	49	0	0	0	1	2	5	0	0	1	7	0	0	8	2	6	9	2	9	11241	10710	3157	19587	21445	3256
1	9	366	50	0	0	0	1	0	0	0	1	0	2	0	0	3	1	2	0	0	2	3036	1768	130	2451	11384	5318
1	9	366	51	0	0	0	0	0	0	0	2	0	2	1	0	5	2	3	1	0	24	8109	8040	653	10095	24392	5773
1	9	366	52	127	1	0	8	2	296	252	20	22	104	75	40	261	166	43	1013	377	710	80200	116576	31102	49296	28322	144373
1	9	366	53	4	0	0	0	0	9	5	0	3	11	28	3	45	4	41	37	13	69	58398	120296	10853	45894	29396	28581
1	9	366	10	489	20	0	61	48	2344	1086	159	51	79	250	308	847	671	77	7451	2833	673	77585	254390	166045	103000	95560	997081
1	9	366	54	0	0	0	0	0	0	0	0	0	0	0	0	0	0	0	0	0	0	0	0	0	0	0	0
1	9	366	11	43	1	0	2	2	193	99	10	10	12	52	38	122	74	41	741	298	117	28056	103078	38400	54408	21428	153041
1	9	366	55	182	3	0	16	7	728	525	37	36	145	148	73	439	261	105	2879	1076	2585	183980	294163	92552	117962	70432	498460
1	9	366	12	0	0	0	0	0	5	0	0	0	8	2	0	10	2	7	14	3	8	16478	11777	373	25663	33978	4896
1	9	366	56	1	0	0	0	0	3	2	0	6	9	28	3	46	1	43	8	3	64	62456	126802	16855	46963	34857	23018
1	9	366	13	0	0	0	0	0	0	0	0	0	0	1	0	1	0	0	2	0	0	3740	4092	1206	6104	10002	230
1	9	366	57	1	0	0	0	0	0	1	0	0	0	2	1	3	0	2	1	0	2	4110	13230	2748	2940	5015	448
1	9	366	14	122	3	0	10	1	514	293	47	18	24	80	68	237	188	25	1983	808	183	17384	42357	45785	21071	25230	261800
1	9	366	58	9	0	0	0	1	24	11	1	0	5	10	0	16	8	7	64	18	46	9866	17043	1191	6905	2787	9565
1	9	366	15	2	0	0	2	0	19	13	2	4	5	16	2	29	11	19	116	44	122	18560	56784	7360	29044	13653	27336
1	9	366	59	12	1	0	0	1	31	30	1	1	7	9	2	20	15	2	74	36	16	6763	14936	2327	5937	2993	6637
1	9	366	16	1	0	0	0	32	58	0	0	0	0	2	0	2	1	1	136	46	3	2497	2052	166	4279	2415	1566
1	9	366	17	235	11	0	30	27	856	477	75	14	47	107	126	369	295	23	2763	1094	243	30221	75213	57437	32135	44321	353780
1	9	366	18	0	0	0	1	0	18	0	1	0	1	1	0	3	1	2	26	4	14	1943	1645	292	2843	2693	5231
1	9	366	19	0	0	0	0	0	0	0	0	0	0	0	0	0	0	0	0	0	0	0	0	0	0	0	0
1	9	366	1	0	0	0	2	0	1	0	0	1	0	1	0	2	0	2	0	0	2	4666	2166	368	2615	4792	404
1	9	366	2	3	0	0	0	0	12	5	0	2	3	2	0	7	2	5	52	18	26	7953	18721	2428	8996	6791	8778
1	9	366	3	2	0	0	1	0	2	4	0	2	1	9	3	15	3	11	87	26	152	13392	46617	8293	18412	22682	28186
1	9	366	4	1	0	0	0	0	2	0	0	0	0	0	0	0	0	0	0	0	0	1042	1876	129	2728	7235	0
1	9	366	5	2	0	0	2	0	3	0	2	0	1	1	0	4	2	2	2	0	4	4501	3616	1355	4401	12673	1934
1	9	366	6	29	0	0	1	2	90	83	10	6	29	71	26	142	50	78	483	170	378	86402	253281	37874	75901	43819	160579
1	9	366	7	215	3	0	20	14	909	487	77	26	46	143	129	421	306	61	3032	1132	332	48047	163467	78796	63267	58281	443630
1	9	366	8	2	0	0	0	0	7	0	2	4	20	14	0	40	3	36	17	4	44	69917	67382	7849	113054	81911	24283
1	9	366	9	73	6	0	7	5	271	150	21	8	20	60	39	148	98	42	954	361	139	30355	114748	27368	42454	34769	155782
1	9	366	60	49	3	0	9	4	85	105	8	2	33	28	14	85	54	19	353	151	285	25342	40239	11786	18000	11104	59580
1	9	366	20	0	0	0	0	0	0	0	0	0	5	4	0	9	0	9	0	0	10	8375	8982	1130	16172	10034	3086
1	9	366	21	0	0	0	0	0	1	0	0	3	8	0	0	11	0	9	3	0	9	34188	27425	1720	65310	47379	3088
1	9	366	22	17	6	0	2	7	48	22	10	5	10	18	9	52	24	22	217	82	262	29509	81973	14254	27274	34940	59067
1	9	366	23	0	0	0	0	0	0	0	0	0	0	0	0	0	0	0	0	0	0	0	0	0	0	0	0
1	9	366	24	1	0	0	1	0	19	0	4	0	5	5	1	15	8	5	52	13	28	14416	11889	3143	16743	37039	7348
1	9	366	25	0	0	0	1	0	1	0	1	0	1	0	0	2	2	0	11	3	4	800	1328	652	1726	3135	1514
1	9	366	26	0	0	0	0	0	0	0	0	0	0	0	0	0	0	0	0	0	0	319	152	0	171	48	0
1	9	366	27	0	0	0	0	0	0	0	0	0	0	0	0	0	0	0	0	0	0	220	441	0	500	251	0
1	9	366	28	3	0	0	0	2	8	0	0	1	4	2	2	9	3	5	9	5	20	13144	11022	4822	22009	32010	4421
1	9	366	29	2	0	0	2	0	15	5	2	3	2	9	2	18	6	12	37	15	31	13754	45723	6539	16082	24540	8895
1	9	366	30	0	0	0	0	0	0	0	0	0	0	0	0	0	0	0	0	0	0	1469	1076	0	1973	2815	0
1	9	366	31	1	0	0	0	0	0	0	0	0	5	7	1	13	0	13	0	0	14	21226	24739	4447	38797	40430	6220
1	9	366	32	1	0	0	2	0	12	4	2	0	2	8	3	15	6	8	43	12	67	11890	33575	5764	14769	16411	18513
1	9	366	33	21	1	0	1	1	84	47	5	2	8	15	10	40	19	16	269	87	50	13088	42989	8633	16353	17693	42972
1	9	366	34	54	2	0	4	5	224	132	17	8	9	45	28	107	78	13	867	319	85	12473	44578	22631	21603	14843	126097
1	9	366	35	148	2	0	30	5	576	380	52	22	36	87	106	303	228	42	2231	891	231	44218	128945	60117	55355	61154	333895
1	9	366	36	114	8	0	13	16	447	212	22	29	30	74	54	209	142	47	1471	574	183	55360	191914	48812	102297	44433	248364
1	9	366	37	151	1	1	15	8	488	321	43	15	27	96	89	270	192	41	1925	745	202	32821	115705	52767	48374	45532	317715
1	9	366	38	2	2	0	1	3	7	0	0	1	2	2	0	5	1	4	4	2	4	6850	4347	486	6938	15058	747
1	9	366	39	0	0	0	0	0	0	0	0	0	0	0	0	0	0	0	0	0	0	100	79	0	61	34	0
1	9	366	40	1	0	0	0	0	6	0	0	0	3	0	0	3	2	1	14	3	11	4970	4408	0	8570	5457	2764
1	9	366	41	7	0	0	0	0	38	21	3	5	4	6	3	21	12	9	102	36	14	12561	34744	7698	16183	10014	16436
1	9	366	42	3	0	0	0	0	5	0	1	3	5	5	0	14	2	10	7	2	25	7524	6758	233	15185	13204	8218
1	9	366	43	29	1	0	0	1	91	51	6	2	7	23	15	53	29	11	243	77	64	16346	37643	9053	14194	15149	37630
1	10	365	44	0	0	0	0	0	0	0	0	1	0	0	0	1	0	1	0	0	1	4336	3697	270	10025	7108	134
1	10	365	45	83	6	0	6	20	478	216	25	13	28	59	47	172	117	31	1292	512	113	23983	74492	33065	37055	22366	158686
1	10	365	46	1	0	0	1	0	13	4	0	0	1	2	0	3	2	1	27	6	1	871	6667	21	2475	1464	2307
1	10	365	47	3	1	0	0	0	5	0	1	0	1	1	0	3	2	1	8	2	10	7853	5006	0	10060	14785	2688
1	10	365	48	5	0	1	2	0	12	0	10	1	17	14	0	42	11	30	9	2	89	61056	46449	4888	117148	152527	35075
1	10	365	49	0	0	0	0	0	0	0	0	0	2	2	0	4	0	4	0	0	4	11822	9629	624	25176	22155	1012
1	10	365	50	0	0	0	1	0	0	0	1	0	0	0	0	1	1	0	0	0	12	3117	2059	51	3350	11419	1967
1	10	365	51	3	3	0	1	3	5	0	1	0	2	0	0	3	1	1	1	0	11	11511	8042	711	14362	25257	3677
1	10	365	52	114	0	0	11	1	352	298	23	8	112	80	46	269	157	60	1244	455	894	80235	120202	31384	52703	31677	168076
1	10	365	53	1	0	0	1	1	11	3	1	6	6	27	3	43	7	36	47	17	84	56965	119088	12261	53699	27530	22323
1	10	365	10	505	16	0	56	24	1861	1013	173	51	94	256	266	840	640	87	5995	2266	523	84375	247870	160504	104076	94490	796655
1	10	365	54	0	0	0	0	0	0	0	0	0	0	0	0	0	0	0	0	0	0	0	0	0	0	0	0
1	10	365	11	58	2	0	4	3	272	141	11	11	12	57	31	122	65	43	727	264	95	29829	104664	32834	55556	22565	132543
1	10	365	55	193	3	0	24	7	671	521	33	25	157	145	93	453	270	119	2326	863	1787	180206	293567	88829	114530	76142	377983
1	10	365	12	0	0	0	0	0	4	0	0	2	6	1	0	9	1	8	7	4	9	20063	13299	465	34231	32111	2728
1	10	365	56	1	1	0	1	1	1	1	1	4	14	25	3	47	2	44	7	2	59	70992	127467	16125	53781	37410	20851
1	10	365	13	1	0	0	0	0	3	0	0	0	1	0	0	1	0	1	0	0	1	4641	4131	368	7581	11851	15
1	10	365	57	3	0	0	0	0	2	3	1	0	1	2	0	4	1	3	1	0	7	6346	13851	2174	3329	5064	2156
1	10	365	14	127	3	0	11	13	569	257	46	11	28	53	87	225	168	17	1552	566	136	20890	43214	42334	21719	26444	215420
1	10	365	58	7	0	0	0	0	23	5	0	0	5	8	0	13	6	5	45	14	22	10847	16420	2441	6830	3277	5271
1	10	365	15	2	0	0	0	0	8	9	3	2	6	8	0	19	6	13	61	17	83	19787	56818	6943	35136	17194	20510
1	10	365	59	14	0	0	0	0	19	22	1	0	8	11	3	23	15	5	74	23	25	7773	14739	2962	6843	3366	7020
1	10	365	16	1	0	0	0	0	0	0	0	0	1	1	0	2	0	2	0	0	2	4887	1317	688	6461	2955	625
1	10	365	17	233	22	0	30	24	749	466	77	18	43	115	119	372	281	34	2418	949	214	24138	75363	55981	28691	44663	318880
1	10	365	18	0	0	0	0	0	0	0	0	0	0	0	0	0	0	0	0	0	0	2021	2236	57	4738	3493	0
1	10	365	19	0	0	0	0	0	0	0	0	0	0	0	0	0	0	0	0	0	0	0	0	0	0	0	0
1	10	365	1	0	0	0	0	0	0	0	0	0	3	0	0	3	0	3	0	0	3	2469	971	539	3831	5087	1430
1	10	365	2	1	0	0	0	0	1	5	2	2	1	4	1	10	6	3	28	11	54	6028	17785	1642	9047	6130	9923
1	10	365	3	2	0	0	1	0	6	6	6	4	4	6	2	22	6	15	18	8	46	14441	46611	6613	18818	20062	24178
1	10	365	4	0	0	0	0	0	6	0	0	0	2	0	0	2	1	1	9	1	1	3110	2486	0	3794	6780	963
1	10	365	5	0	0	0	2	0	3	0	1	0	3	2	0	6	3	2	10	7	2	4030	3868	987	6669	11963	1205
1	10	365	6	31	0	0	7	0	105	80	10	12	30	74	31	157	50	93	369	141	296	99615	244963	44521	78536	43694	134160
1	10	365	7	220	6	0	30	15	929	460	69	27	41	127	123	387	289	50	2872	1091	278	46825	161224	80802	56733	58334	420758
1	10	365	8	1	0	0	1	0	10	0	0	4	15	12	3	34	1	33	11	1	80	83419	53555	9539	147109	80507	27025
1	10	365	9	73	4	0	5	2	222	145	18	10	17	61	37	143	96	35	762	264	84	30548	115509	24965	43923	37947	111110
1	10	365	60	45	2	0	7	3	165	116	8	7	33	21	11	80	59	10	492	192	397	29799	39458	12179	16711	12155	77661
1	10	365	20	1	0	0	0	0	0	0	0	0	0	1	0	1	0	1	0	0	1	10908	7329	858	24808	12332	452
1	10	365	21	0	0	0	0	0	0	0	0	1	6	5	0	12	0	12	0	0	13	39883	29615	474	83633	45401	6391
1	10	365	22	10	0	0	2	3	70	34	7	1	13	40	9	70	30	34	178	49	150	31209	80502	15364	30343	34486	49276
1	10	365	23	0	0	0	0	0	0	0	0	0	0	0	0	0	0	0	0	0	0	0	0	0	0	0	0
1	10	365	24	3	0	0	4	1	11	2	2	1	5	1	0	9	3	5	9	2	10	14544	10229	1792	22760	37834	5176
1	10	365	25	0	0	0	0	0	0	0	0	1	0	0	0	1	0	1	0	0	1	1645	732	652	1926	3318	248
1	10	365	26	0	0	0	0	0	0	0	0	0	0	0	0	0	0	0	0	0	0	192	71	0	285	50	0
1	10	365	27	0	0	0	0	0	0	0	0	0	0	0	0	0	0	0	0	0	0	306	136	0	781	207	0
1	10	365	28	2	0	0	0	1	2	0	2	2	6	3	0	13	4	8	11	5	43	14513	10228	1542	27545	31884	9174
1	10	365	29	3	1	0	3	1	24	12	7	5	4	12	5	33	11	19	46	17	78	15766	45826	5186	17119	23815	26139
1	10	365	30	0	0	0	0	0	0	0	0	0	1	0	0	1	0	1	0	0	1	2183	603	0	2259	2466	540
1	10	365	31	1	0	0	0	0	0	0	0	0	3	3	0	6	0	6	0	0	7	23360	15163	3032	49778	39094	2649
1	10	365	32	0	0	0	0	0	5	3	3	3	1	9	2	18	4	13	14	3	35	12224	32949	5644	15434	18588	18212
1	10	365	33	21	2	0	9	2	82	50	12	2	6	19	6	45	29	12	227	79	152	9611	39835	10934	18908	15534	51587
1	10	365	34	60	2	0	5	3	203	134	18	9	10	35	32	104	74	20	699	283	76	14069	42832	17720	20141	13151	105151
1	10	365	35	160	4	0	19	6	656	342	59	15	30	70	97	271	194	44	1931	709	203	39677	125503	57360	55483	55330	285170
1	10	365	36	122	6	0	11	17	381	245	25	27	25	95	52	224	140	59	1187	468	158	53025	191061	46059	100633	45908	191398
1	10	365	37	156	8	0	15	12	623	345	47	29	25	87	93	281	200	36	1870	704	161	33471	112840	55614	49984	45438	251972
1	10	365	38	0	0	0	2	0	8	0	1	1	4	3	0	9	3	6	19	8	15	8799	7165	864	10569	14811	8646
1	10	365	39	0	0	0	0	0	0	0	0	0	0	0	0	0	0	0	0	0	0	63	14	0	41	49	0
1	10	365	40	0	0	0	0	0	1	0	0	0	2	0	0	2	1	1	1	1	1	4218	3631	0	11043	5753	44
1	10	365	41	9	1	0	2	1	47	27	6	4	7	15	2	34	13	18	115	43	30	14198	36451	3417	17983	11645	30546
1	10	365	42	4	1	0	0	1	4	0	3	0	5	3	0	11	4	6	8	2	7	7105	8281	2043	17461	12435	7289
1	10	365	43	25	3	0	5	4	82	60	12	8	7	17	15	59	39	14	293	102	174	11971	37730	10331	16545	16909	46260
1	11	365	44	0	0	0	0	0	0	0	0	0	0	2	0	2	0	2	0	0	2	3132	3734	573	9896	5825	346
1	11	365	45	111	4	0	9	4	530	284	30	11	16	59	72	188	130	28	1311	508	97	21485	74175	43258	40363	20021	157006
1	11	365	46	1	0	0	0	0	17	5	0	0	1	1	1	3	2	1	58	20	7	992	6127	1246	2323	1187	7549
1	11	365	47	2	2	0	1	1	7	0	0	0	1	3	1	5	1	3	12	4	8	6468	5823	429	9468	14601	1521
1	11	365	48	4	1	0	2	4	19	0	8	2	13	12	2	37	8	26	23	4	52	65517	48860	10716	117058	148560	30207
1	11	365	49	0	0	0	0	0	0	0	0	0	3	0	0	3	0	3	0	0	3	13602	9018	566	25056	21125	715
1	11	365	50	1	0	0	1	0	7	0	0	0	1	1	0	2	0	2	0	0	2	2661	3842	698	3210	10705	803
1	11	365	51	1	1	0	1	2	24	0	1	0	3	2	0	6	2	3	32	14	10	9904	7135	989	13268	23733	3994
1	11	365	52	137	2	0	11	8	356	307	15	18	86	80	52	251	150	42	992	380	442	74352	120601	29820	50884	26885	103400
1	11	365	53	3	0	0	1	0	7	6	1	4	10	19	2	36	4	32	12	6	53	60681	118562	10467	52229	25194	18694
1	11	365	10	515	17	1	37	32	2322	1150	149	56	106	266	335	912	670	84	5827	2140	479	85175	251130	183048	107627	85211	775604
1	11	365	54	0	0	0	0	0	0	0	0	0	0	0	0	0	0	0	0	0	0	0	0	0	0	0	0
1	11	365	11	70	5	0	3	10	296	137	5	14	11	44	38	112	70	30	633	231	76	29305	102115	41228	60304	19640	118748
1	11	365	55	197	2	1	20	6	824	543	36	28	163	159	100	486	274	123	2466	902	1729	178115	297516	100268	111743	68361	374894
1	11	365	12	0	0	0	1	0	0	0	0	0	3	2	0	5	0	5	0	0	5	14966	11523	660	33553	32405	1370
1	11	365	56	6	0	0	0	0	0	7	3	8	13	24	5	53	6	45	6	4	60	67882	128027	16168	51842	36634	17523
1	11	365	13	0	0	0	0	0	8	0	0	0	2	0	1	3	1	2	14	3	9	4931	3729	230	8336	10477	2475
1	11	365	57	2	0	0	0	0	6	5	0	1	1	7	0	9	2	7	24	10	32	7457	14669	976	3122	4267	4584
1	11	365	14	131	5	1	17	13	544	269	35	15	27	52	84	213	164	16	1290	507	100	18223	43369	41677	22225	23291	170571
1	11	365	58	6	0	0	0	1	9	10	0	1	7	4	2	14	6	3	34	10	10	8752	15471	3804	8196	2543	4426
1	11	365	15	4	0	0	1	0	20	10	0	3	6	15	4	28	4	21	32	8	26	18064	56463	7059	33036	15681	14810
1	11	365	59	17	0	0	0	0	27	29	2	2	7	9	5	25	15	6	79	30	60	7545	14784	3362	7118	2590	12084
1	11	365	16	1	0	0	0	0	0	0	0	0	0	0	1	1	0	1	0	0	1	2946	1929	1440	6050	2078	459
1	11	365	17	230	16	0	23	27	800	434	79	6	38	117	132	372	276	27	1968	753	132	29570	73703	60842	31391	39145	235854
1	11	365	18	0	0	0	0	0	2	0	0	0	0	1	0	1	1	0	3	1	0	1668	2075	57	4594	3019	460
1	11	365	19	0	0	0	0	0	0	0	0	0	0	0	0	0	0	0	0	0	0	0	0	0	0	0	0
1	11	365	1	1	0	0	0	0	1	0	0	0	0	0	0	0	0	0	0	0	0	516	1983	171	3540	4522	0
1	11	365	2	1	0	0	1	1	7	6	3	1	4	6	0	14	4	8	16	3	38	12752	18540	1140	9451	5053	13952
1	11	365	3	4	0	0	1	0	9	7	0	1	3	14	1	19	4	15	15	8	17	17522	45993	7630	18834	21629	9112
1	11	365	4	0	0	0	0	0	0	0	0	0	0	0	0	0	0	0	0	0	0	3566	1717	0	5129	7563	0
1	11	365	5	0	0	0	1	0	14	0	2	0	1	2	0	5	3	2	23	8	18	4288	2376	84	6439	12313	6803
1	11	365	6	37	1	0	6	2	135	103	12	13	32	77	21	155	50	85	397	121	299	88598	240796	45399	81321	40295	118057
1	11	365	7	222	9	0	21	12	803	417	57	31	44	113	145	390	254	55	2060	819	196	48598	161415	87447	64262	52650	316730
1	11	365	8	1	0	1	0	0	11	0	0	5	16	18	2	41	1	40	1	1	49	75814	54525	9581	149446	72073	18578
1	11	365	9	90	6	0	5	7	309	159	9	12	18	60	41	140	72	38	788	286	139	31744	112363	33768	46538	31253	122377
1	11	365	60	43	2	0	4	2	159	103	10	10	33	28	18	99	56	17	483	168	265	26926	40071	11205	16316	10437	58159
1	11	365	20	1	0	0	2	0	166	0	0	1	4	0	0	5	2	2	165	50	11	11836	6844	1289	23890	10251	5980
1	11	365	21	1	0	0	0	0	2	0	0	1	6	7	0	14	0	13	2	0	15	42200	28285	1222	86017	41374	5519
1	11	365	22	24	2	0	0	4	82	68	4	2	8	19	12	45	19	19	157	50	76	29871	79594	18322	30644	35699	33628
1	11	365	23	0	0	0	0	0	0	0	0	0	0	0	0	0	0	0	0	0	0	0	0	0	0	0	0
1	11	365	24	0	0	0	1	0	13	3	3	0	7	4	0	14	6	8	31	10	17	16664	11017	506	21141	32904	9624
1	11	365	25	0	0	0	0	0	0	0	0	0	0	0	0	0	0	0	0	0	0	2971	1014	0	1986	3812	0
1	11	365	26	0	0	0	0	0	0	0	0	0	1	0	0	1	0	1	0	0	1	492	49	0	176	37	206
1	11	365	27	0	0	0	0	1	1	0	1	0	0	0	0	1	1	0	1	0	0	64	155	0	786	170	50
1	11	365	28	4	2	0	1	2	3	0	0	0	2	3	0	5	0	5	0	0	5	15921	11928	1118	29777	30333	2036
1	11	365	29	6	0	0	0	1	25	15	6	0	1	13	2	22	9	11	79	28	70	13418	46096	4447	15890	22620	23185
1	11	365	30	0	0	0	0	0	0	0	0	0	0	0	0	0	0	0	0	0	0	2214	982	0	2039	2705	0
1	11	365	31	0	0	0	0	0	1	0	0	3	7	1	0	11	1	10	2	2	11	24111	16997	2675	53682	37342	3965
1	11	365	32	2	0	0	2	1	2	7	1	2	1	6	1	11	1	9	12	6	23	13417	35095	5362	14512	18062	10879
1	11	365	33	19	3	0	1	3	110	49	5	4	9	17	8	43	25	16	313	123	135	15954	42778	9295	17354	15127	59276
1	11	365	34	54	0	0	7	3	282	142	22	6	10	38	37	113	89	13	851	332	79	12540	44580	22598	21658	12347	106559
1	11	365	35	185	10	1	20	13	810	398	51	21	28	96	108	304	222	52	2121	820	191	41094	124906	62844	58039	51453	266678
1	11	365	36	110	10	0	12	17	513	219	33	29	27	81	72	242	151	65	1491	565	172	50997	185437	52249	99613	39015	235308
1	11	365	37	190	7	0	13	10	732	418	44	24	29	87	100	284	211	38	2180	863	205	40618	113815	61931	50593	38187	304564
1	11	365	38	0	0	0	0	1	0	0	0	0	3	0	0	3	2	1	2	2	1	7466	3821	950	9833	16002	981
1	11	365	39	0	0	0	0	0	0	0	0	0	0	0	0	0	0	0	0	0	0	27	35	0	54	30	0
1	11	365	40	0	0	0	0	0	0	0	0	0	0	0	0	0	0	0	0	0	0	6470	3233	0	11178	5040	0
1	11	365	41	10	0	0	2	0	28	22	0	1	7	15	3	26	12	13	100	37	22	10821	35201	6212	15842	9534	17353
1	11	365	42	4	1	0	1	2	8	0	0	3	2	3	2	10	1	7	10	1	7	9903	6425	3821	17658	12308	3913
1	11	365	43	28	4	0	1	6	91	63	11	4	9	21	12	57	36	12	497	186	378	14811	38384	11645	15902	15733	78153
1	12	365	44	1	0	0	0	0	0	1	1	1	1	1	0	4	1	1	2	0	1	5132	3336	346	8948	6056	489
1	12	365	45	107	7	0	6	15	553	271	32	15	23	67	61	198	138	23	1491	529	136	16005	69875	46280	37130	24063	212156
1	12	365	46	0	0	0	0	0	2	3	1	0	0	3	1	5	2	3	7	2	3	601	6008	542	2294	1143	2943
1	12	365	47	1	1	0	2	2	9	0	0	1	2	0	0	3	1	1	13	3	2	4143	5584	705	9181	16775	711
1	12	365	48	5	0	0	2	0	22	0	6	3	10	11	5	35	9	24	18	7	78	66519	51231	13971	117789	158266	38582
1	12	365	49	0	0	0	1	0	1	0	2	0	1	1	0	4	2	2	4	0	8	10369	7941	566	25387	21285	1621
1	12	365	50	0	0	0	2	1	15	0	1	0	0	1	0	2	1	1	19	5	1	1585	2035	870	3042	12388	1480
1	12	365	51	1	0	0	0	1	1	0	0	1	6	2	0	9	2	6	6	2	7	12282	7742	52	12938	25153	3573
1	12	365	52	135	1	0	11	5	433	330	22	16	100	92	43	273	165	51	1130	423	550	77986	122511	32184	50537	31045	117761
1	12	365	53	2	0	0	0	0	8	4	1	6	16	19	2	44	3	39	33	14	78	50223	117951	13042	45961	29594	21332
1	12	365	10	526	19	0	63	34	2186	1059	143	48	93	243	331	858	609	94	5790	2151	486	90353	245172	191069	108986	99236	786533
1	12	365	54	0	0	0	0	0	0	0	0	0	0	0	0	0	0	0	0	0	0	0	0	0	0	0	0
1	12	365	11	68	3	0	4	6	297	124	14	18	15	50	39	136	80	38	828	328	117	33381	102078	41035	54860	20966	174106
1	12	365	55	218	3	0	26	6	789	588	55	36	182	133	109	515	313	128	2643	1000	2157	190889	289734	100721	119412	72580	462523
1	12	365	12	0	0	0	1	0	0	0	0	0	3	2	0	5	0	5	0	0	5	13689	13218	381	34263	34803	1577
1	12	365	56	12	2	0	1	4	31	15	0	8	16	28	4	56	11	41	50	18	69	60744	129903	13092	47614	34912	22840
1	12	365	13	0	0	0	0	0	0	0	0	0	1	0	0	1	0	1	0	0	2	4050	3220	230	8118	9774	1341
1	12	365	57	4	1	0	0	1	3	0	0	1	4	4	1	10	1	8	7	1	8	9977	14239	1436	2924	4967	2120
1	12	365	14	141	5	0	12	13	467	225	41	13	27	50	75	206	156	16	1212	444	110	16280	47504	44696	21113	25291	193915
1	12	365	58	8	0	0	2	0	25	16	0	1	4	9	3	17	5	9	51	26	30	9293	17442	2413	7099	2900	7429
1	12	365	15	4	0	0	1	1	19	12	4	2	8	11	1	26	7	18	59	16	85	23294	57218	7515	30684	14104	21735
1	12	365	59	18	0	0	2	0	35	30	5	1	10	5	3	24	17	3	98	34	28	7556	14313	2607	6039	2971	8689
1	12	365	16	0	0	0	0	0	0	0	0	0	2	0	0	2	0	1	1	0	1	3333	2406	459	5514	2424	29
1	12	365	17	240	19	0	31	32	844	445	63	20	38	95	131	347	254	25	2289	871	145	28360	73218	69384	34164	47116	268497
1	12	365	18	0	0	0	0	0	0	0	0	0	2	0	0	2	0	2	0	0	2	2617	1576	230	4159	2787	215
1	12	365	19	0	0	0	0	0	0	0	0	0	0	0	0	0	0	0	0	0	0	0	0	0	0	0	0
1	12	365	1	0	0	0	0	0	0	0	0	0	3	1	0	4	1	3	3	1	29	3698	2050	0	3453	4461	5275
1	12	365	2	1	0	0	0	0	2	1	1	0	0	4	0	5	1	4	21	4	23	6454	18748	1073	8894	6595	6893
1	12	365	3	7	0	0	0	0	8	7	1	1	5	12	1	20	2	17	27	9	67	18853	45810	9281	18747	21251	23097
1	12	365	4	0	0	0	0	1	1	0	0	0	0	2	0	2	0	1	2	0	1	4758	2998	0	3551	7183	380
1	12	365	5	0	0	0	1	0	0	0	1	0	0	1	0	2	1	1	0	0	14	4605	3040	575	5870	12229	3363
1	12	365	6	43	1	1	6	8	140	119	13	15	53	61	33	175	62	95	648	227	624	93974	237381	56790	76983	43729	198367
1	12	365	7	237	10	0	23	21	959	512	71	20	36	120	143	390	285	47	2856	1083	253	52580	165133	97867	66264	60447	429574
1	12	365	8	4	0	1	1	0	151	0	1	5	17	11	2	36	2	34	195	53	77	79775	59722	13335	144200	81822	30573
1	12	365	9	80	4	0	5	4	339	173	22	13	19	56	43	153	94	33	977	368	100	37130	110559	34898	43303	35288	120771
1	12	365	60	41	2	0	12	5	155	112	10	3	38	28	19	98	59	18	504	190	340	31170	40605	12428	17661	11478	64054
1	12	365	20	1	0	0	0	0	4	0	0	1	2	3	0	6	2	4	4	3	5	9818	8872	452	20687	9731	2779
1	12	365	21	0	0	0	0	0	1	0	1	3	6	4	0	14	2	12	3	1	13	39659	29536	2481	82257	47051	4226
1	12	365	22	22	2	0	3	4	67	46	11	3	8	22	17	61	29	22	231	81	131	33939	79359	17320	27332	37120	45552
1	12	365	23	0	0	0	0	0	0	0	0	0	0	0	0	0	0	0	0	0	0	0	0	0	0	0	0
1	12	365	24	1	0	0	0	0	1	3	1	2	5	4	0	12	2	10	8	2	18	15962	13031	1703	21041	37023	8590
1	12	365	25	0	0	0	0	0	0	0	0	0	1	0	0	1	0	0	1	0	0	972	711	0	2117	3426	122
1	12	365	26	0	0	0	0	0	0	0	0	0	0	0	0	0	0	0	0	0	0	107	97	0	195	48	0
1	12	365	27	0	0	0	0	0	0	0	0	0	0	0	0	0	0	0	0	0	0	219	261	0	652	246	0
1	12	365	28	2	0	0	0	1	7	0	1	1	3	2	0	7	2	4	17	5	26	10352	10568	1235	28452	32867	5789
1	12	365	29	12	1	0	3	1	29	18	3	2	4	16	3	28	8	18	91	30	116	15707	44825	6158	15450	23397	34774
1	12	365	30	0	0	0	0	0	0	0	0	0	0	0	0	0	0	0	0	0	0	1295	1066	0	2597	2815	0
1	12	365	31	0	0	0	0	0	0	0	0	2	6	6	0	14	0	13	1	0	15	28055	19135	1403	49825	40393	4885
1	12	365	32	1	0	0	1	0	4	5	2	3	1	4	4	14	6	7	31	11	29	13170	34278	4578	13410	17977	13501
1	12	365	33	21	1	0	4	1	109	52	10	1	8	18	10	47	29	13	344	124	111	12511	41220	9556	16604	15563	61268
1	12	365	34	64	4	0	2	5	209	138	16	7	13	37	31	104	68	22	566	235	53	13086	40621	22256	21241	13352	81478
1	12	365	35	196	7	1	28	9	795	416	65	18	44	87	105	319	225	45	2206	847	224	45648	125867	63986	54841	59676	336712
1	12	365	36	126	12	0	10	33	662	264	28	28	24	89	73	242	151	57	1541	603	155	48829	189464	58849	102033	43253	222305
1	12	365	37	202	4	1	24	12	779	364	45	25	32	100	91	293	203	27	1994	744	129	34153	113185	56688	49861	41879	227314
1	12	365	38	2	2	0	0	2	0	0	1	0	1	2	0	4	1	3	0	0	3	8914	5825	869	9383	15140	2666
1	12	365	39	0	0	0	0	0	0	0	0	0	0	0	0	0	0	0	0	0	0	175	36	0	66	34	0
1	12	365	40	2	0	0	0	0	1	0	0	2	1	0	0	3	0	3	0	0	3	5666	4265	0	10805	5454	1459
1	12	365	41	11	0	0	0	0	33	28	2	4	6	10	6	28	11	13	129	31	22	10908	34875	7716	16173	10348	20798
1	12	365	42	2	1	0	0	2	15	0	1	0	2	1	2	6	2	3	10	4	5	10195	4729	3034	19086	12557	6634
1	12	365	43	22	1	0	5	3	98	50	10	7	6	16	15	54	36	9	256	95	72	12086	38214	11057	14613	17925	40380
1	13	366	44	2	0	0	0	1	5	2	0	1	4	0	0	5	1	2	6	1	2	5893	2795	18	10066	7081	349
1	13	366	45	107	3	0	8	4	462	223	27	10	22	55	76	190	145	24	1585	585	174	24907	70945	46806	39281	24126	240226
1	13	366	46	1	0	0	0	0	0	1	0	0	0	0	1	1	0	0	1	0	0	1258	5663	1749	2541	1446	1366
1	13	366	47	0	0	0	0	0	0	0	1	0	0	0	0	1	1	0	0	0	0	8455	4314	612	10056	15767	386
1	13	366	48	4	0	0	5	2	18	0	12	5	10	11	1	39	12	27	16	6	85	65062	44083	10990	117017	152560	35029
1	13	366	49	0	0	0	0	0	0	0	0	1	2	0	0	3	0	3	0	0	3	11484	11852	117	25146	22122	535
1	13	366	50	0	0	0	0	0	0	0	0	0	0	0	0	0	0	0	0	0	0	3904	1986	172	3366	12759	0
1	13	366	51	0	0	0	0	0	2	0	0	1	3	2	1	7	1	5	4	1	5	9484	7965	544	14293	25922	2061
1	13	366	52	138	2	0	12	2	329	314	23	20	93	83	42	261	164	43	1316	495	893	81244	122194	32351	52796	33863	162994
1	13	366	53	0	0	0	0	0	9	0	1	2	12	32	4	51	3	48	26	9	80	57433	121713	8019	53174	27667	33492
1	13	366	10	461	15	3	46	32	1964	979	145	48	84	252	316	845	621	104	7063	2730	821	86837	255670	185019	107279	98376	1137768
1	13	366	54	0	0	0	0	0	0	0	0	0	0	0	0	0	0	0	0	0	0	0	0	0	0	0	0
1	13	366	11	55	3	0	5	5	308	110	15	7	12	41	39	114	72	29	855	334	126	23387	105657	35750	55584	21731	170688
1	13	366	55	205	5	2	23	12	826	590	45	23	158	165	93	484	309	106	3319	1215	3037	187383	302485	89531	113494	74943	562372
1	13	366	12	0	0	0	0	0	0	0	0	1	0	0	0	1	0	1	0	0	1	18943	11772	443	34286	32157	296
1	13	366	56	5	0	0	1	0	28	12	2	4	25	28	2	61	14	44	84	34	78	64927	129192	10994	53469	32109	24901
1	13	366	13	0	0	0	0	0	0	0	0	0	2	3	0	5	0	4	2	0	5	5648	4714	416	7547	11670	3960
1	13	366	57	1	0	0	0	0	10	3	0	1	4	3	0	8	4	4	20	12	14	6744	13973	933	3299	4858	4054
1	13	366	14	120	6	0	10	12	445	236	48	18	23	68	69	226	165	27	1574	579	171	15899	51459	36101	21587	24800	269351
1	13	366	58	6	0	0	1	1	35	9	1	0	6	4	3	14	9	3	78	27	65	9349	15906	3026	6679	3341	11135
1	13	366	15	5	0	1	2	0	7	9	3	5	8	18	2	36	6	28	41	15	66	21794	55509	5362	34077	15691	30910
1	13	366	59	21	3	0	1	3	51	31	1	2	11	10	2	26	14	8	85	38	45	8262	15283	2108	6640	3615	12207
1	13	366	16	0	0	0	0	0	0	0	0	0	0	1	0	1	0	1	0	0	3	2714	1785	0	6505	2978	2556
1	13	366	17	194	7	0	26	13	747	366	84	18	37	111	120	370	286	29	2421	934	237	25958	77546	61876	30829	48502	358208
1	13	366	18	0	0	0	0	0	0	0	0	0	0	1	0	1	0	1	0	0	1	1414	1864	230	4732	3492	169
1	13	366	19	0	0	0	0	0	0	0	0	0	0	0	0	0	0	0	0	0	0	0	0	0	0	0	0
1	13	366	1	0	0	0	0	0	0	0	0	0	0	1	0	1	0	1	0	0	1	1962	1736	548	3859	5136	450
1	13	366	2	3	0	0	1	1	1	4	1	0	3	3	0	7	1	6	0	0	14	4497	19060	2592	9304	6074	6778
1	13	366	3	7	0	0	0	0	17	10	3	2	4	8	1	18	6	12	64	24	114	20207	44452	9150	18777	23076	22955
1	13	366	4	0	0	0	0	0	0	0	0	0	0	0	0	0	0	0	0	0	0	2791	1920	211	3795	6826	0
1	13	366	5	1	0	0	2	0	10	0	2	0	0	2	0	4	3	1	7	2	20	6346	3958	791	6599	10959	9506
1	13	366	6	38	0	0	3	1	145	109	12	13	26	64	31	146	63	72	521	193	354	92458	238434	49463	76253	42874	170871
1	13	366	7	223	5	0	25	16	964	443	81	30	40	127	133	411	295	60	3071	1128	350	49434	164066	90494	60971	59462	525250
1	13	366	8	2	0	0	0	0	18	0	2	2	13	21	4	42	3	38	35	11	50	84922	66847	11099	146734	79309	33901
1	13	366	9	69	0	0	8	1	307	149	20	9	10	54	45	138	101	25	959	364	123	31771	114141	30550	44918	38607	158622
1	13	366	60	45	2	0	6	1	129	115	5	4	36	37	12	94	59	18	576	214	516	29066	39798	15086	15240	11882	93142
1	13	366	20	2	0	0	0	0	2	0	0	1	1	4	0	6	1	5	7	2	9	9491	8825	790	24477	12261	3055
1	13	366	21	0	0	0	0	0	0	0	0	3	5	6	1	15	0	15	0	0	15	35342	27705	2509	82830	45222	6022
1	13	366	22	17	0	0	2	0	94	38	7	5	7	28	8	55	29	20	245	77	226	27818	84188	11761	30236	36053	56288
1	13	366	23	0	0	0	0	0	0	0	0	0	0	0	0	0	0	0	0	0	0	0	0	0	0	0	0
1	13	366	24	3	0	0	1	0	6	2	3	2	0	0	1	6	3	3	0	0	17	13015	11940	3368	22843	38744	3745
1	13	366	25	0	0	0	1	0	0	0	0	0	1	0	0	1	0	1	0	0	1	778	1316	0	1951	3476	500
1	13	366	26	0	0	0	0	0	0	0	0	0	0	0	0	0	0	0	0	0	0	141	152	0	285	50	0
1	13	366	27	0	0	0	0	0	0	0	0	0	0	0	0	0	0	0	0	0	0	324	441	0	781	207	0
1	13	366	28	1	0	0	0	0	1	0	1	0	5	4	1	11	1	9	1	0	29	17773	11999	2868	26902	33474	7579
1	13	366	29	5	0	0	3	1	59	23	8	1	6	14	6	35	19	14	164	43	149	16465	42953	7239	16773	22812	47148
1	13	366	30	0	0	0	0	0	0	0	0	0	1	0	0	1	0	1	0	0	1	2216	1076	0	2258	2663	469
1	13	366	31	0	0	0	0	0	0	0	0	1	5	7	1	14	0	14	0	0	21	23064	25706	3972	49487	38060	25458
1	13	366	32	3	0	0	1	1	2	8	4	1	3	12	1	21	7	13	48	16	105	13055	34530	6177	15275	20645	21161
1	13	366	33	9	0	0	1	4	63	40	12	3	3	19	10	47	33	11	311	119	142	14284	41531	10459	18011	15268	59158
1	13	366	34	70	5	3	6	4	311	145	14	8	10	37	36	105	79	15	924	342	100	11352	41257	27096	21379	14142	128790
1	13	366	35	168	6	0	24	10	790	356	60	23	30	84	112	309	239	41	2756	1108	337	37206	127663	65365	54570	56014	460341
1	13	366	36	107	5	0	8	11	472	218	31	25	21	100	71	248	163	57	1792	682	229	41541	189477	56095	99747	45395	341054
1	13	366	37	164	3	0	16	8	747	327	54	27	40	105	90	316	250	29	2712	1041	270	34701	114858	62891	51966	47117	423732
1	13	366	38	2	1	0	0	2	4	0	1	0	3	1	0	5	2	3	7	1	19	7194	4707	1115	11223	14856	5745
1	13	366	39	0	0	0	0	0	0	0	0	0	0	0	0	0	0	0	0	0	0	99	79	0	41	49	0
1	13	366	40	0	0	0	0	0	0	0	0	0	2	3	0	5	1	3	3	1	5	4935	4569	0	11079	5643	2746
1	13	366	41	12	0	0	1	3	46	21	7	3	1	17	4	32	17	12	194	65	32	10275	36537	5241	17667	11015	43893
1	13	366	42	2	0	0	1	0	14	0	3	2	3	1	0	9	4	5	24	5	23	9853	5874	1338	17631	12354	6560
1	13	366	43	28	0	0	3	4	65	46	7	3	7	25	11	53	29	15	170	64	93	15017	40797	7043	16168	18408	28103
1	14	365	44	1	0	0	1	0	2	0	2	1	1	2	0	6	2	4	7	0	24	4738	3700	18	9578	5564	3419
1	14	365	45	107	6	0	9	11	447	195	17	22	21	50	60	170	117	28	1101	425	114	18887	70078	41427	40562	18493	179850
1	14	365	46	0	0	0	0	0	7	2	0	1	1	0	1	3	2	1	34	9	6	1554	5644	1457	2322	1206	6316
1	14	365	47	0	0	0	0	1	1	0	1	0	1	1	0	3	2	1	2	1	4	7350	4471	0	9453	14706	1073
1	14	365	48	4	0	0	1	0	33	0	7	7	14	8	1	37	13	24	60	19	147	65661	47865	7879	116538	147539	33656
1	14	365	49	0	0	0	0	0	0	0	0	0	3	5	0	8	0	8	0	0	8	14023	9660	117	24946	21508	1333
1	14	365	50	0	0	0	0	0	0	0	2	0	0	1	0	3	2	1	0	0	5	3681	2084	0	3235	10879	2072
1	14	365	51	1	0	0	0	0	1	0	0	0	4	2	0	6	0	5	1	0	5	9549	8075	1088	13158	24572	1726
1	14	365	52	126	0	0	12	1	354	335	21	13	96	102	53	285	175	37	1089	404	468	76271	123707	28618	50662	27939	121899
1	14	365	53	3	0	0	0	0	0	3	0	6	9	29	3	47	1	46	1	1	63	54853	118894	10906	52269	24473	18151
1	14	365	10	447	16	1	33	26	1693	765	122	33	84	246	269	754	553	94	4874	1885	523	86544	254138	162600	105110	87236	798048
1	14	365	54	0	0	0	0	0	0	0	0	0	0	0	0	0	0	0	0	0	0	0	0	0	0	0	0
1	14	365	11	50	1	0	3	1	244	89	11	12	15	47	31	116	63	35	690	264	91	22510	103879	33811	58161	18011	137324
1	14	365	55	193	3	0	15	12	761	513	37	36	168	145	76	462	266	111	2751	997	2311	184232	306123	76238	112128	67017	445776
1	14	365	12	0	0	0	0	0	0	0	0	1	2	3	0	6	0	6	0	0	6	17011	13150	257	33567	31757	3317
1	14	365	56	4	0	0	0	1	31	4	4	3	10	26	4	47	11	35	46	19	115	60899	130923	11649	51471	33515	32448
1	14	365	13	1	0	0	0	1	2	0	0	0	2	1	1	4	0	3	1	0	4	5476	3898	1190	7926	10334	6466
1	14	365	57	1	0	0	0	0	19	6	0	2	4	3	1	10	3	5	46	15	27	10732	13424	826	3115	4297	7420
1	14	365	14	124	8	0	15	12	382	192	34	9	22	54	52	171	127	14	1088	386	100	15882	49876	34473	22441	23524	177831
1	14	365	58	5	0	0	0	0	31	16	1	2	13	2	2	20	12	6	73	26	52	9726	15373	2355	8017	2374	11960
1	14	365	15	6	1	0	1	2	20	12	4	8	6	13	0	31	6	23	32	9	42	23739	56989	7517	32555	15946	20098
1	14	365	59	14	0	0	0	3	49	35	2	2	14	12	5	35	20	6	194	57	42	6557	14952	2057	6955	2944	12541
1	14	365	16	0	0	0	1	0	0	0	0	1	0	1	0	2	0	2	0	0	2	1785	1146	0	5890	2075	218
1	14	365	17	208	6	0	17	12	665	342	55	9	30	90	112	296	226	29	1923	746	183	26082	81001	54920	30102	44042	264580
1	14	365	18	1	0	0	1	0	1	0	0	0	0	1	0	1	0	1	0	0	1	3656	2174	169	4566	3019	584
1	14	365	19	0	0	0	0	0	0	0	0	0	0	0	0	0	0	0	0	0	0	0	0	0	0	0	0
1	14	365	1	0	0	0	0	0	0	0	0	0	0	0	0	0	0	0	0	0	0	3117	1402	548	3526	4489	0
1	14	365	2	3	0	0	0	0	8	4	1	3	2	6	2	14	2	12	3	1	17	8394	19504	1831	9063	5275	14418
1	14	365	3	6	1	0	2	2	27	10	3	4	4	15	3	29	6	21	72	21	95	14794	47068	6564	18460	17213	35112
1	14	365	4	0	0	0	0	0	0	0	0	0	0	0	0	0	0	0	0	0	0	2995	2486	211	5129	7563	0
1	14	365	5	1	0	0	2	0	9	0	1	0	0	2	0	3	2	1	13	2	8	4391	4062	1891	6497	11740	3171
1	14	365	6	40	0	0	5	1	153	94	12	13	35	66	27	153	69	77	735	265	601	95882	241477	43126	78269	38094	194562
1	14	365	7	201	9	0	24	9	900	346	66	23	44	118	116	367	256	50	2285	863	263	46035	167707	77257	62511	53996	398533
1	14	365	8	2	0	1	0	0	11	0	2	4	14	15	2	37	2	35	16	5	54	86782	53153	12429	149806	71787	25510
1	14	365	9	76	0	0	5	0	335	146	14	10	26	55	39	144	88	40	851	337	110	37298	112424	26095	45333	32481	120660
1	14	365	60	32	1	0	4	1	113	108	7	3	38	26	21	95	65	17	480	187	401	22738	38277	10664	16206	9738	72295
1	14	365	20	2	1	0	0	1	3	0	0	0	6	0	0	6	1	5	1	1	6	8560	7128	1142	23875	10242	1680
1	14	365	21	1	0	0	0	0	1	0	0	1	8	4	1	14	0	14	0	0	15	34407	29551	1545	86306	40708	5115
1	14	365	22	19	2	0	5	2	94	45	5	3	10	22	9	49	29	18	339	123	299	31694	81412	12919	29094	34706	58624
1	14	365	23	0	0	0	0	0	0	0	0	0	0	0	0	0	0	0	0	0	0	0	0	0	0	0	0
1	14	365	24	2	0	0	4	1	8	2	3	1	2	2	1	9	5	3	32	7	18	18759	10623	1945	21703	33176	9278
1	14	365	25	0	0	0	0	0	0	0	0	0	0	0	0	0	0	0	0	0	0	373	808	0	1986	3812	0
1	14	365	26	0	0	0	0	0	0	0	0	0	0	0	0	0	0	0	0	0	0	23	71	0	189	37	0
1	14	365	27	0	0	0	0	0	0	0	0	0	0	0	0	0	0	0	0	0	0	176	136	0	786	170	0
1	14	365	28	2	0	0	1	1	1	0	1	0	5	2	0	8	2	6	5	2	19	17703	11427	3014	29606	28349	6973
1	14	365	29	6	2	0	1	2	7	11	4	2	4	9	2	21	7	11	79	28	137	15399	42018	6395	14754	19726	26337
1	14	365	30	0	0	0	0	0	0	0	0	0	0	0	0	0	0	0	0	0	0	682	603	0	2039	2677	0
1	14	365	31	0	0	0	0	0	0	0	0	1	8	6	2	17	0	17	0	0	22	32637	15075	6401	53150	36181	23546
1	14	365	32	4	0	0	1	0	8	9	3	0	6	3	2	14	6	8	57	20	94	10249	34077	4537	14374	16791	22415
1	14	365	33	13	0	0	1	1	73	40	10	2	4	15	12	43	28	14	699	233	608	13948	41208	10083	16145	14048	137376
1	14	365	34	65	4	0	3	2	276	117	14	5	12	40	43	114	82	17	937	364	127	12321	43409	23015	19104	12102	147922
1	14	365	35	153	10	0	15	11	676	281	62	21	25	95	74	277	196	41	2002	736	195	35106	127237	49749	56025	50661	303446
1	14	365	36	118	5	0	9	14	542	251	27	24	23	94	51	219	140	58	1256	488	156	47384	185521	46168	95327	38301	203486
1	14	365	37	181	4	1	14	15	664	325	35	18	35	89	90	267	199	33	1886	705	179	37072	114663	53502	49596	37092	269381
1	14	365	38	0	0	0	0	0	4	0	1	0	0	4	1	6	2	4	9	2	18	5459	6482	839	9634	15355	4204
1	14	365	39	0	0	0	0	0	0	0	0	0	0	0	0	0	0	0	0	0	0	88	14	0	54	30	0
1	14	365	40	0	0	0	0	0	1	0	0	0	4	1	0	5	2	3	4	2	3	5725	4178	860	11143	4621	2169
1	14	365	41	8	0	0	2	0	46	12	2	2	1	7	9	21	12	6	238	83	33	12911	36103	4275	16160	9158	47931
1	14	365	42	3	0	0	4	0	11	1	1	0	5	3	0	9	2	6	12	1	14	11101	8159	1281	17898	11896	6868
1	14	365	43	25	2	0	5	3	114	50	14	3	10	23	8	58	41	12	231	90	81	13131	41348	6205	15364	15780	36623
1	15	365	44	0	0	0	0	0	0	0	0	0	0	2	0	2	0	2	0	0	3	4602	3407	397	8895	5690	1287
1	15	365	45	89	4	0	14	7	544	208	22	18	20	63	72	195	138	31	1884	725	236	19456	73739	44582	35874	21996	329410
1	15	365	46	0	0	0	0	0	0	1	0	0	0	2	1	3	1	1	2	1	2	1324	6249	292	2342	1184	1941
1	15	365	47	2	1	0	0	1	0	0	0	0	3	0	0	3	1	2	1	1	3	5419	5556	149	9159	16735	751
1	15	365	48	0	0	0	1	0	21	0	9	8	8	17	0	42	10	32	37	3	114	69873	48317	4292	116638	159158	33554
1	15	365	49	1	1	0	0	1	0	0	0	0	5	4	0	9	0	9	0	0	9	12834	9090	358	25344	21258	4301
1	15	365	50	1	1	0	0	1	6	0	1	0	0	1	0	2	1	1	9	4	5	2450	3947	49	3037	12186	1666
1	15	365	51	2	0	0	0	0	5	0	0	0	3	2	0	5	0	5	0	0	5	11136	7387	978	13042	25315	1098
1	15	365	52	126	2	0	4	4	352	280	20	12	103	83	44	262	166	48	1230	478	811	74041	121947	32390	50221	29308	162537
1	15	365	53	3	0	0	0	0	9	4	0	1	12	28	4	45	3	39	19	7	65	57569	118192	13918	46332	29293	27264
1	15	365	10	439	15	0	48	27	1619	802	130	46	76	239	271	762	582	88	5233	1996	703	85157	264445	164227	106712	97827	993695
1	15	365	54	0	0	0	0	0	0	0	0	0	0	0	0	0	0	0	0	0	0	0	0	0	0	0	0
1	15	365	11	52	1	0	10	7	333	120	8	13	5	46	42	114	64	35	836	309	151	28424	104431	37975	56323	20519	214780
1	15	365	55	194	1	1	16	5	670	515	34	32	166	155	74	461	288	108	2896	1073	2701	164964	300776	86358	116602	70852	495663
1	15	365	12	0	0	0	0	0	0	0	0	1	3	2	0	6	0	6	0	0	6	16500	12342	1285	34113	34769	2777
1	15	365	56	3	0	0	0	0	8	9	1	8	14	34	5	62	7	54	30	14	110	60053	128891	10842	46499	35090	45337
1	15	365	13	0	0	0	0	0	3	0	1	0	0	1	0	2	1	1	5	2	1	5491	4028	1444	8110	9912	583
1	15	365	57	0	0	0	0	0	0	3	0	0	2	5	1	8	3	5	9	3	12	7619	14703	775	2927	4921	3657
1	15	365	14	105	5	0	11	11	455	194	33	10	19	61	66	189	149	18	1439	557	170	17638	50324	43031	20811	26263	276739
1	15	365	58	10	0	0	0	0	23	18	2	1	6	3	1	13	7	4	64	11	55	6983	15779	1120	6750	2614	14521
1	15	365	15	10	3	0	1	3	20	10	1	5	3	11	5	25	5	18	37	13	53	16362	56444	8815	30954	16269	17673
1	15	365	59	14	0	0	0	0	25	31	3	0	11	8	7	29	17	6	77	27	30	9171	14548	3048	5906	3247	7915
1	15	365	16	0	0	0	0	0	0	0	0	0	0	2	0	2	0	2	0	0	2	3469	2138	531	5412	2414	760
1	15	365	17	188	17	0	21	16	669	319	67	11	38	92	103	311	232	32	1938	717	215	26052	83286	51351	33252	45430	309811
1	15	365	18	0	0	0	0	0	27	0	0	0	1	0	0	1	1	0	38	12	25	3572	1989	753	4146	2760	4600
1	15	365	19	0	0	0	0	0	0	0	0	0	0	0	0	0	0	0	0	0	0	0	0	0	0	0	0
1	15	365	1	0	0	0	0	0	0	0	0	0	0	1	0	1	0	1	0	0	1	2633	1821	90	3549	4793	185
1	15	365	2	3	1	0	0	1	10	2	2	0	1	5	0	8	3	5	24	14	74	7913	16623	3995	8747	5389	15164
1	15	365	3	3	0	0	1	2	36	7	3	1	6	11	4	25	10	14	126	38	121	17311	44264	9529	17499	22602	31499
1	15	365	4	0	0	0	0	0	0	0	0	0	0	1	0	1	0	1	0	0	1	2382	1717	0	3556	7235	99
1	15	365	5	1	0	0	0	0	1	0	0	0	0	0	0	0	0	0	0	0	0	3289	2352	2464	5978	14132	0
1	15	365	6	36	2	0	7	2	127	116	11	13	37	90	34	185	58	103	607	213	664	93222	244203	46148	75424	42351	249571
1	15	365	7	216	4	0	15	11	817	357	71	20	47	130	103	371	261	69	2281	906	328	50645	170793	68154	62801	57597	452998
1	15	365	8	2	0	0	0	1	3	0	0	5	15	9	2	31	1	30	4	2	40	76045	53730	15439	144343	82098	14661
1	15	365	9	75	3	0	4	4	336	148	22	7	12	54	42	137	94	32	988	398	111	30333	111312	32518	41958	35437	146883
1	15	365	60	39	1	0	2	2	104	112	8	6	43	24	11	92	52	17	401	140	372	22952	38093	9062	16103	10440	67970
1	15	365	20	2	1	0	0	0	3	0	1	3	3	2	0	9	2	7	4	1	10	9562	7588	761	21507	9581	5873
1	15	365	21	2	0	0	1	0	3	0	0	4	9	11	1	25	1	23	3	1	32	40383	27373	1930	79615	47238	19352
1	15	365	22	14	1	0	4	4	74	55	14	4	11	25	13	67	36	22	354	106	381	28573	81499	14005	27431	35504	80969
1	15	365	23	0	0	0	0	0	0	0	0	0	0	0	0	0	0	0	0	0	0	0	0	0	0	0	0
1	15	365	24	6	0	0	0	1	5	4	2	0	3	1	0	6	3	2	2	1	2	14263	10850	1573	21458	37303	1107
1	15	365	25	0	0	0	0	0	0	0	0	0	0	1	0	1	0	1	0	0	1	1341	952	0	2110	3423	405
1	15	365	26	0	0	0	0	0	0	0	0	0	0	0	0	0	0	0	0	0	0	101	49	0	200	48	0
1	15	365	27	0	0	0	0	0	0	0	0	0	0	0	0	0	0	0	0	0	0	457	141	0	652	251	0
1	15	365	28	3	1	0	0	2	0	0	3	1	2	0	0	6	3	3	1	0	13	14499	11474	959	28557	31980	8563
1	15	365	29	8	0	0	1	0	24	15	4	3	6	13	2	28	14	14	77	24	99	12429	42485	8438	15804	23590	28526
1	15	365	30	0	0	0	0	0	0	0	0	0	0	0	0	0	0	0	0	0	0	1280	982	0	2597	2815	0
1	15	365	31	0	0	0	0	0	0	0	0	2	3	4	3	12	0	12	0	0	19	27650	18678	7014	49523	39883	17604
1	15	365	32	4	0	0	1	0	29	6	0	2	2	14	1	19	3	14	49	12	32	11265	35502	3554	14339	19285	16619
1	15	365	33	20	0	0	0	1	68	43	4	3	4	14	10	35	20	11	343	132	85	13687	39745	10780	16356	15402	72502
1	15	365	34	50	3	0	5	5	297	127	22	9	17	47	35	130	94	20	1146	435	155	12201	43648	20115	20628	14569	209647
1	15	365	35	153	2	0	22	5	592	300	50	14	37	92	95	288	208	40	2224	845	278	39532	126006	60773	54324	58937	425115
1	15	365	36	112	4	0	6	6	524	254	37	29	41	99	67	273	171	65	1828	728	253	50088	183882	52379	95701	45556	378585
1	15	365	37	175	5	0	24	12	646	295	51	21	34	97	88	291	216	34	1984	779	237	36026	116753	50118	48233	43052	353166
1	15	365	38	2	3	0	3	4	12	0	1	0	1	0	1	3	1	2	0	0	2	7154	3843	876	9347	15506	1927
1	15	365	39	0	0	0	0	0	0	0	0	0	0	0	0	0	0	0	0	0	0	8	35	0	66	34	0
1	15	365	40	0	0	0	0	0	0	0	0	0	1	0	1	2	0	2	0	0	3	4812	3147	1372	10799	5434	1542
1	15	365	41	9	0	0	1	0	12	16	1	1	2	13	5	22	8	11	93	34	31	10578	36010	4242	16492	9985	25926
1	15	365	42	0	0	0	2	0	7	1	4	1	1	3	1	10	5	5	13	6	56	8959	7420	1114	19255	10725	19080
1	15	365	43	24	1	0	2	5	77	58	8	7	9	21	14	59	35	15	418	157	375	14636	39586	10932	13921	19131	77046
2	1	366	44	0	0	0	0	0	0	0	0	0	0	2	0	2	0	2	0	0	2	299	3588	944	119	7120	349
2	1	366	45	121	10	0	43	10	603	273	31	13	40	47	38	169	112	20	1436	504	113	28598	41434	38436	29244	23468	172114
2	1	366	46	1	0	0	0	0	1	0	0	0	0	0	0	0	0	0	0	0	0	3006	2452	57	1551	1421	0
2	1	366	47	3	2	0	1	2	1	0	0	0	0	1	0	1	1	0	3	1	5	58	5842	433	224	15751	826
2	1	366	48	9	1	0	13	1	39	0	2	1	2	9	0	14	3	10	9	1	34	5276	46859	4291	1639	162433	13149
2	1	366	49	1	0	0	2	0	0	0	0	0	1	3	0	4	0	3	1	0	4	2046	8918	1884	156	21755	882
2	1	366	50	1	0	0	1	1	5	0	1	0	0	1	0	2	1	1	0	0	20	828	1536	99	11	12385	1774
2	1	366	51	1	0	0	6	8	2	0	1	0	2	2	0	5	2	1	30	8	2	733	9142	797	284	25874	1596
2	1	366	52	208	2	1	66	10	538	379	38	25	83	106	52	304	205	30	1385	539	609	48246	85895	39254	53877	32836	146205
2	1	366	53	5	1	0	2	1	13	0	3	1	7	5	1	17	3	14	5	1	25	17830	30325	1137	1818	28239	5016
2	1	366	10	564	10	1	175	26	2178	1400	111	77	209	281	263	941	675	100	6157	2360	486	156377	198730	193229	110472	93580	750334
2	1	366	54	0	0	0	0	0	0	0	0	0	0	0	0	0	0	0	0	0	0	0	0	0	0	0	0
2	1	366	11	99	5	0	25	11	432	156	13	9	21	24	32	99	70	13	870	271	96	27760	35854	40906	31126	24263	111235
2	1	366	55	288	5	0	126	13	1595	578	73	47	145	211	122	598	390	80	3954	1506	2086	110635	184269	111589	116495	67756	471150
2	1	366	12	2	0	0	1	1	14	0	1	0	1	3	0	5	2	3	11	2	8	2140	12372	1633	1222	31928	2015
2	1	366	56	22	0	0	17	5	121	0	9	3	13	19	9	53	23	22	230	73	110	33039	51050	10867	27294	37388	31306
2	1	366	13	1	0	0	0	0	0	0	1	0	0	0	0	1	1	0	0	0	0	494	3006	475	88	11718	808
2	1	366	57	3	0	0	0	0	0	1	0	0	2	0	0	2	1	0	3	2	3	2980	4557	943	292	5062	1158
2	1	366	14	154	1	0	68	7	495	411	35	9	56	76	84	260	197	13	2053	813	147	26429	35381	44949	20588	22141	246891
2	1	366	58	7	0	0	0	0	11	10	0	0	2	3	1	6	2	0	12	3	2	3752	6738	2001	2841	3484	1282
2	1	366	15	2	1	0	1	2	12	2	3	0	2	2	1	8	6	0	16	4	9	1401	8601	3656	681	16915	2897
2	1	366	59	10	0	0	5	1	24	32	1	3	5	6	2	17	12	3	53	18	30	5021	10051	2439	5484	3537	9377
2	1	366	16	3	0	0	1	0	5	0	1	0	0	0	0	1	1	0	3	1	4	0	1857	0	48	2901	393
2	1	366	17	262	13	4	100	28	744	589	48	21	85	136	124	414	299	34	2358	909	157	36476	60230	64026	32407	40177	224439
2	1	366	18	1	0	0	0	0	0	0	0	0	0	0	0	0	0	0	0	0	0	63	1177	0	14	3510	0
2	1	366	19	0	0	0	0	0	0	0	0	0	0	0	0	0	0	0	0	0	0	0	0	0	0	0	0
2	1	366	1	1	0	0	1	0	3	0	0	0	0	0	0	0	0	0	0	0	0	66	1583	380	1	5238	0
2	1	366	2	6	1	0	1	1	2	1	1	0	0	2	0	3	1	2	0	0	28	30	3375	1224	63	5812	5549
2	1	366	3	7	3	0	4	3	19	1	2	0	1	1	1	5	3	2	9	3	16	2456	9244	6261	1463	23994	5080
2	1	366	4	0	0	0	0	0	0	0	0	0	0	0	0	0	0	0	0	0	0	0	1266	225	179	6826	0
2	1	366	5	0	0	0	4	0	0	0	1	0	0	0	0	1	1	0	1	0	2	315	2444	0	66	12399	267
2	1	366	6	29	4	0	22	5	158	43	11	7	12	37	8	75	38	25	407	127	54	28744	112775	19661	38574	48584	53192
2	1	366	7	276	6	0	104	17	1279	555	63	31	118	187	109	508	355	50	3365	1281	321	84387	133487	98276	58833	55096	472745
2	1	366	8	13	0	0	14	0	78	0	3	4	9	16	4	36	8	27	82	27	58	24170	72604	12410	27143	79593	24495
2	1	366	9	82	3	0	25	3	229	173	11	6	34	37	15	103	60	27	545	192	72	40203	56239	30307	39063	41149	71573
2	1	366	60	70	4	1	21	6	178	103	13	9	32	30	28	112	79	14	461	180	230	16709	21878	21409	15681	9231	58236
2	1	366	20	3	0	0	1	0	6	0	1	0	0	1	1	3	1	2	0	0	2	88	9469	2667	41	11525	1159
2	1	366	21	4	0	0	2	0	3	0	1	0	0	7	0	8	1	7	0	0	7	3833	27687	2528	1823	45295	1840
2	1	366	22	32	3	0	9	4	142	2	11	5	9	20	5	50	30	14	153	60	44	17141	26529	13264	13430	36397	36534
2	1	366	23	0	0	0	0	0	0	0	0	0	0	0	0	0	0	0	0	0	0	0	0	0	0	0	0
2	1	366	24	7	0	0	3	0	28	0	3	0	2	2	1	8	7	1	22	6	18	4459	10982	1087	61	39811	5468
2	1	366	25	0	0	0	0	0	0	0	2	0	0	0	0	2	2	0	1	0	0	0	1121	14	224	3027	920
2	1	366	26	0	0	0	0	0	0	0	0	0	0	0	0	0	0	0	0	0	0	0	124	0	0	50	0
2	1	366	27	0	0	0	0	0	0	0	0	0	0	0	0	0	0	0	0	0	0	0	188	0	0	207	0
2	1	366	28	3	1	0	5	3	17	0	4	0	1	4	0	9	6	3	23	9	13	4054	10943	979	155	33697	4245
2	1	366	29	8	1	0	5	2	49	0	5	1	3	3	3	15	11	4	63	34	11	3932	9914	3966	2569	26393	10919
2	1	366	30	0	0	0	0	0	0	0	0	0	0	0	0	0	0	0	0	0	0	185	1530	0	58	2680	0
2	1	366	31	3	0	0	4	0	14	0	1	2	0	5	1	9	1	8	38	5	8	6369	19787	6971	10425	39193	2394
2	1	366	32	4	1	0	6	2	48	0	1	0	0	1	1	3	2	1	39	15	38	420	6480	2510	66	19729	10874
2	1	366	33	23	3	0	10	3	84	34	6	0	4	4	5	19	14	3	71	24	34	2936	8687	7018	2110	20310	13615
2	1	366	34	77	0	0	26	0	307	154	13	9	28	34	25	109	70	13	641	260	56	23115	30685	23555	23565	13983	90892
2	1	366	35	193	3	0	86	7	776	481	45	18	58	105	56	282	198	44	2146	799	206	62420	110800	52265	59964	58096	295714
2	1	366	36	155	8	0	42	21	518	203	30	22	58	57	46	213	130	36	996	350	243	48971	72312	57511	54894	46717	161788
2	1	366	37	185	3	0	84	5	723	428	27	20	73	102	54	276	190	39	2029	759	200	56064	91670	50660	54920	48207	268568
2	1	366	38	4	1	0	1	2	3	0	1	0	0	2	0	3	2	1	5	1	1	444	4343	1141	59	16031	715
2	1	366	39	0	0	0	0	0	0	0	0	0	0	0	0	0	0	0	0	0	0	0	9	0	0	49	0
2	1	366	40	2	0	0	0	0	20	0	0	0	0	2	0	2	0	2	0	0	2	326	3294	949	10	5766	481
2	1	366	41	3	0	0	5	1	40	12	2	0	3	5	4	14	10	2	87	36	6	5346	9418	7221	3372	12062	11835
2	1	366	42	2	0	0	4	0	11	0	2	0	1	1	1	5	2	2	1	0	9	1501	7529	1181	155	12336	3885
2	1	366	43	38	1	0	21	2	115	71	10	3	18	19	5	55	41	8	229	89	32	9491	14543	6908	9610	19614	43669
2	2	365	44	0	0	0	0	0	0	0	1	0	0	2	0	3	1	2	0	0	2	154	3421	921	186	5812	391
2	2	365	45	93	5	0	17	6	502	240	19	16	27	48	57	167	129	22	1432	560	130	30332	46154	37197	27806	19708	170133
2	2	365	46	0	0	0	0	0	3	0	1	0	1	0	0	2	1	1	5	3	1	1330	1275	261	1503	1165	2166
2	2	365	47	2	1	0	1	0	8	0	0	0	0	1	1	2	1	1	3	1	1	823	3727	758	68	14703	444
2	2	365	48	8	2	0	6	1	36	0	11	0	0	10	1	22	13	9	72	21	130	5603	48395	5452	1424	150535	29126
2	2	365	49	0	0	0	0	0	0	0	0	0	2	2	1	5	0	4	1	0	4	1816	9467	1881	311	21302	848
2	2	365	50	0	0	0	1	0	46	0	1	0	1	1	0	3	1	2	65	22	8	502	3329	62	91	11304	2829
2	2	365	51	2	1	0	3	2	3	0	1	0	2	1	0	4	1	1	7	0	1	1778	7421	1404	402	24557	1314
2	2	365	52	182	3	1	15	6	462	366	36	21	88	104	62	311	217	43	1504	587	794	56265	93442	41759	50806	25394	168552
2	2	365	53	7	1	0	1	1	31	0	1	0	7	9	0	17	2	14	45	16	28	40633	62897	1379	1680	25508	8424
2	2	365	10	548	19	0	101	29	1875	1162	107	53	141	256	288	845	624	108	6132	2371	574	125334	194116	190935	107617	80958	759305
2	2	365	54	0	0	0	0	0	0	0	0	0	0	0	0	0	0	0	0	0	0	0	0	0	0	0	0
2	2	365	11	75	13	0	10	14	448	125	17	7	27	31	34	116	77	17	911	261	236	29684	39819	39110	28498	17933	111558
2	2	365	55	209	4	0	27	10	776	527	52	32	129	139	98	450	309	70	2917	1092	1723	129478	194651	131310	112554	62694	393789
2	2	365	12	1	0	0	0	0	18	0	3	0	0	3	1	7	3	4	31	12	11	328	12707	1789	931	31134	4498
2	2	365	56	12	1	0	2	1	36	0	7	3	13	21	5	49	16	27	61	19	117	50306	68776	12928	26166	34223	40065
2	2	365	13	1	0	0	1	1	1	0	1	0	0	2	0	3	1	2	0	0	2	723	4266	0	14	10467	974
2	2	365	57	4	0	0	0	0	7	5	1	0	1	2	0	4	3	1	9	3	10	4019	8429	901	315	4369	1839
2	2	365	14	176	5	0	36	10	418	396	33	12	46	64	83	238	187	13	1565	608	156	23291	32819	46418	19467	19952	208726
2	2	365	58	3	0	0	0	0	7	7	0	0	5	5	0	10	8	1	52	20	25	7469	10450	1354	2710	2694	5299
2	2	365	15	7	1	0	1	2	4	1	1	0	0	5	0	6	2	2	6	1	2	1562	9885	4364	541	15173	1975
2	2	365	59	7	0	0	0	0	20	16	3	2	5	10	4	24	12	9	83	33	63	5935	11561	3016	5587	2753	12698
2	2	365	16	1	0	0	0	0	9	0	1	0	1	2	0	4	3	0	10	4	1	848	2227	0	10	2030	2130
2	2	365	17	264	11	0	52	15	656	524	42	29	61	115	120	367	264	39	1933	745	157	35332	56400	71858	30819	39029	216034
2	2	365	18	0	0	0	0	0	0	0	0	0	0	1	0	1	0	0	1	0	0	403	2350	0	8	3027	1
2	2	365	19	0	0	0	0	0	0	0	0	0	0	0	0	0	0	0	0	0	0	0	0	0	0	0	0
2	2	365	1	1	0	0	0	0	0	0	0	0	0	1	0	1	0	1	0	0	1	593	1299	0	7	4434	502
2	2	365	2	6	1	0	0	1	7	2	0	0	1	0	1	2	1	0	5	2	2	211	4136	549	81	7055	553
2	2	365	3	11	6	0	6	7	65	11	2	0	4	1	0	7	6	1	19	7	34	4409	8822	3907	1625	21825	8626
2	2	365	4	0	0	0	0	0	0	0	0	0	0	0	0	0	0	0	0	0	0	20	1347	179	97	7563	0
2	2	365	5	1	0	0	0	0	0	0	1	0	3	0	0	4	2	1	2	1	40	2189	3516	407	94	12112	9495
2	2	365	6	28	4	0	5	8	118	40	6	11	11	6	11	45	21	18	207	63	43	29839	21404	18754	40308	46806	39636
2	2	365	7	232	4	0	46	13	713	468	58	36	77	132	119	422	314	48	2640	1019	228	69511	123930	109424	62986	48898	342791
2	2	365	8	11	0	1	1	1	56	0	4	2	3	22	2	33	6	26	26	5	32	20436	69957	10384	27937	71353	19176
2	2	365	9	59	1	0	12	2	259	110	20	15	26	33	22	116	73	31	831	299	86	43106	58403	23103	37920	32856	111498
2	2	365	60	51	2	0	6	4	101	86	13	3	21	27	25	89	61	7	370	138	220	17165	24653	25790	16240	9188	49120
2	2	365	20	2	0	0	1	0	3	0	0	0	0	0	1	1	1	0	4	1	0	1395	6515	1493	79	10289	136
2	2	365	21	1	0	0	0	0	8	0	3	0	1	7	0	11	3	8	18	6	10	3676	27326	2861	2610	40238	5389
2	2	365	22	20	4	0	2	3	71	9	12	2	6	13	8	41	26	13	175	72	35	10001	25279	12973	13330	35769	32416
2	2	365	23	0	0	0	0	0	0	0	0	0	0	0	0	0	0	0	0	0	0	0	0	0	0	0	0
2	2	365	24	5	0	0	0	0	20	0	5	0	1	5	0	11	5	4	16	3	32	1534	10317	1259	68	33002	9849
2	2	365	25	0	0	0	1	0	0	0	1	0	0	0	0	1	1	0	0	0	0	858	376	0	130	3802	114
2	2	365	26	0	0	0	0	0	0	0	0	0	0	0	0	0	0	0	0	0	0	0	193	0	1	37	0
2	2	365	27	0	0	0	0	0	0	0	0	0	0	0	0	0	0	0	0	0	0	0	170	0	0	170	0
2	2	365	28	4	0	0	2	2	4	0	4	0	1	0	0	5	4	0	12	6	70	1062	10272	1945	371	29721	13989
2	2	365	29	3	0	0	1	1	50	2	5	1	6	6	2	20	8	10	78	24	13	6705	9510	3773	2250	23727	11555
2	2	365	30	0	0	0	0	0	0	0	0	0	0	0	0	0	0	0	0	0	0	301	835	0	97	2705	0
2	2	365	31	3	0	0	1	0	16	0	2	1	3	7	3	16	2	14	10	0	18	4738	19736	4964	11271	37058	13277
2	2	365	32	4	3	0	2	2	13	0	2	0	0	0	1	3	3	0	24	10	17	846	6238	2840	94	18704	5447
2	2	365	33	15	1	0	4	2	90	29	13	1	4	5	3	26	21	2	209	69	39	3536	9369	3611	1955	15373	42934
2	2	365	34	59	3	0	8	4	239	111	18	6	18	42	27	111	82	15	800	314	82	21917	33296	23159	21984	11997	108888
2	2	365	35	182	5	0	43	8	673	435	43	19	53	95	88	298	212	50	2326	847	234	60931	99081	54701	57596	50066	296332
2	2	365	36	135	19	1	10	24	653	157	26	16	34	60	45	181	111	39	1143	382	184	49082	84823	58270	53646	41425	158648
2	2	365	37	164	5	1	34	8	617	367	30	18	62	98	86	294	207	46	2017	762	199	51757	87513	61853	51870	43726	249216
2	2	365	38	4	1	0	2	4	6	0	2	0	0	1	0	3	2	1	3	0	22	629	5770	1583	11	15060	7394
2	2	365	39	0	0	0	0	0	0	0	0	0	0	0	0	0	0	0	0	0	0	0	46	0	0	30	0
2	2	365	40	2	1	0	1	1	88	0	2	0	0	1	1	4	2	2	96	29	8	486	3524	1973	40	5009	4187
2	2	365	41	10	0	0	1	0	20	20	2	0	0	2	4	8	4	2	30	5	20	3619	9337	4460	2550	9111	8603
2	2	365	42	2	0	0	0	0	15	0	2	0	0	2	1	5	2	3	22	2	22	1432	6415	1498	35	9915	4679
2	2	365	43	35	2	0	3	2	136	56	9	5	6	16	14	50	33	5	275	84	12	9029	14699	8794	9221	17268	25754
2	3	365	44	0	0	0	0	0	0	0	0	0	0	0	0	0	0	0	0	0	0	402	3504	413	114	6081	0
2	3	365	45	99	5	0	5	5	317	221	26	12	25	44	54	161	121	21	1368	521	129	22615	70610	32967	38523	22127	187092
2	3	365	46	1	0	0	0	0	3	2	0	0	0	2	0	2	0	2	0	0	3	849	5921	214	2380	1251	2059
2	3	365	47	0	0	0	0	0	1	0	2	0	0	2	0	4	2	2	9	4	11	1156	5580	1085	36	16679	1986
2	3	365	48	9	2	0	3	1	22	0	5	0	1	14	0	20	7	13	25	6	72	6960	50323	6124	1296	159942	40606
2	3	365	49	1	0	0	0	0	0	0	0	0	2	2	0	4	0	4	0	0	4	1079	8691	2009	391	21484	650
2	3	365	50	1	0	0	0	0	0	0	2	0	0	1	0	3	2	1	0	0	13	90	1902	189	34	12270	3339
2	3	365	51	2	0	0	1	0	2	0	0	0	1	0	0	1	0	0	3	0	0	1103	6554	1001	458	25342	37
2	3	365	52	140	3	0	11	3	311	293	28	10	85	99	68	290	188	51	1359	507	823	57317	113042	36820	48689	26810	168118
2	3	365	53	0	0	0	0	0	15	0	1	2	12	29	2	46	7	38	38	18	93	44893	92344	6255	45133	28983	36278
2	3	365	10	444	23	0	47	36	1539	1125	148	49	85	259	341	882	699	91	7066	2790	756	89885	243879	191430	107283	94539	993914
2	3	365	54	0	0	0	0	0	0	0	0	0	0	0	0	0	0	0	0	0	0	0	0	0	0	0	0
2	3	365	11	41	3	0	2	5	185	80	20	10	16	56	22	124	73	40	859	335	131	25363	101163	27501	57266	20031	152191
2	3	365	55	169	5	0	16	6	619	504	37	30	131	131	104	433	277	106	2560	1006	2000	138050	262599	110224	118460	69883	399045
2	3	365	12	2	0	0	0	0	1	0	0	0	0	2	0	2	0	2	0	0	2	2172	12066	2575	1200	34094	1550
2	3	365	56	6	1	0	0	1	17	0	4	7	12	26	5	54	9	41	38	14	88	47518	113911	15594	46879	35056	27191
2	3	365	13	1	1	0	0	1	1	0	1	0	0	1	0	2	1	0	5	1	4	104	3972	508	11	9885	1619
2	3	365	57	4	1	0	0	1	6	1	0	0	2	3	0	5	3	1	19	7	16	6876	11792	319	2878	4944	4314
2	3	365	14	163	2	0	20	7	414	395	41	17	27	70	112	267	217	19	2040	814	180	18119	34072	52500	19355	21418	287481
2	3	365	58	5	0	0	0	0	9	8	0	0	6	5	1	12	7	5	20	12	25	7084	15922	713	6971	3014	8685
2	3	365	15	7	0	0	1	1	5	6	2	3	2	3	3	13	3	5	15	1	8	6778	15152	2578	7279	18424	7513
2	3	365	59	7	0	0	0	0	14	17	2	2	4	5	6	19	15	4	76	35	83	5330	13266	3282	5898	2916	14469
2	3	365	16	2	0	0	0	0	15	0	0	0	0	0	0	0	0	0	0	0	0	7	2275	298	19	2356	0
2	3	365	17	239	11	0	24	18	635	599	71	27	55	131	162	446	339	32	2862	1131	263	26806	61284	71823	32771	43749	367493
2	3	365	18	0	0	0	0	0	0	0	0	0	0	2	0	2	0	2	0	0	2	10	1931	1	14	2779	2526
2	3	365	19	0	0	0	0	0	0	0	0	0	0	0	0	0	0	0	0	0	0	0	0	0	0	0	0
2	3	365	1	0	0	0	0	0	0	0	0	0	0	1	0	1	1	0	6	2	0	29	1901	502	13	4801	300
2	3	365	2	4	1	0	0	0	6	1	0	1	1	2	0	4	1	3	16	2	6	1289	3410	401	1261	7236	938
2	3	365	3	9	9	0	5	8	60	4	5	1	3	3	1	13	6	6	134	30	110	6269	15397	783	5441	20435	26896
2	3	365	4	0	0	0	0	0	0	0	0	0	0	0	0	0	0	0	0	0	0	219	3539	0	36	7235	0
2	3	365	5	1	0	0	0	0	0	0	1	0	0	2	0	3	1	1	1	0	1	297	3490	407	16	12589	2228
2	3	365	6	20	4	0	2	3	111	26	9	9	13	34	9	74	32	38	349	140	64	36439	106661	14793	64359	50085	63127
2	3	365	7	204	13	0	8	15	686	458	50	26	35	111	151	373	284	42	2760	1093	314	48181	145667	106947	64266	55889	426931
2	3	365	8	8	0	0	0	0	34	0	2	5	5	17	1	30	6	23	92	23	47	20600	68412	13061	28533	82504	27486
2	3	365	9	54	2	1	4	3	149	115	18	16	15	47	16	112	70	37	701	287	102	34458	103668	19392	43146	36974	106264
2	3	365	60	39	3	0	3	4	83	85	8	5	28	22	21	84	53	16	329	120	238	18114	32327	20456	17301	10713	50234
2	3	365	20	1	0	0	0	0	1	0	0	0	1	3	0	4	1	3	8	5	6	1298	6468	650	97	10007	7843
2	3	365	21	1	0	0	0	0	0	0	1	0	0	8	0	9	1	8	0	0	9	2847	31137	3231	2183	47138	8437
2	3	365	22	17	3	0	1	2	33	8	5	3	4	10	2	24	8	12	29	7	14	19719	36054	10191	19559	37017	16827
2	3	365	23	0	0	0	0	0	0	0	0	0	0	0	0	0	0	0	0	0	0	0	0	0	0	0	0
2	3	365	24	4	0	0	0	0	11	0	3	0	2	5	0	10	5	5	15	7	5	3430	12131	2663	135	36566	7112
2	3	365	25	0	0	0	1	0	0	0	0	0	0	0	0	0	0	0	0	0	0	163	1801	0	125	3442	0
2	3	365	26	0	0	0	0	0	0	0	0	0	0	0	0	0	0	0	0	0	0	0	21	0	0	48	0
2	3	365	27	0	0	0	0	0	0	0	0	0	0	0	0	0	0	0	0	0	0	5	125	0	1	251	0
2	3	365	28	5	0	0	0	1	19	0	2	0	2	2	0	6	3	2	17	6	6	1915	9686	1459	164	28423	4442
2	3	365	29	3	1	0	0	2	15	1	6	0	2	1	0	9	6	2	22	9	14	6727	13210	3125	4665	22348	7242
2	3	365	30	0	0	0	0	0	0	0	0	0	0	0	0	0	0	0	0	0	0	134	819	0	110	2815	0
2	3	365	31	3	0	0	0	1	22	0	1	1	1	4	1	8	4	4	46	12	21	4105	22284	4050	10843	39078	15731
2	3	365	32	5	1	0	1	0	5	0	1	0	2	1	0	4	1	1	5	1	4	1802	6963	1032	122	19086	2412
2	3	365	33	12	2	0	1	1	38	21	7	2	1	10	5	25	18	5	189	60	34	7432	18968	5636	8087	18177	26393
2	3	365	34	42	1	0	4	0	164	127	16	8	8	37	35	104	73	14	711	277	70	10092	41795	23825	22163	14551	113873
2	3	365	35	146	9	0	24	12	522	350	68	18	38	83	90	297	242	28	2355	915	222	41441	127168	59102	55468	57910	328061
2	3	365	36	97	5	0	6	13	501	181	25	24	33	95	47	224	136	62	1761	660	201	54534	171791	51482	102801	46616	258856
2	3	365	37	127	4	0	15	6	499	357	39	30	29	86	99	283	218	28	2225	872	251	32028	117083	57246	51847	46291	303028
2	3	365	38	6	3	0	0	2	11	0	2	0	0	1	0	3	2	1	20	7	7	1098	5064	1080	21	14926	1546
2	3	365	39	0	0	0	0	0	0	0	0	0	0	0	0	0	0	0	0	0	0	0	21	0	0	34	0
2	3	365	40	1	0	0	0	0	13	0	0	0	1	1	0	2	0	1	2	0	1	474	4520	1200	82	5133	544
2	3	365	41	8	1	0	0	1	106	26	1	1	2	12	5	21	11	9	155	57	24	6417	17415	5791	8704	10914	20932
2	3	365	42	3	0	0	0	0	14	0	1	0	2	0	0	3	3	1	17	6	11	1152	6834	1545	91	11504	3491
2	3	365	43	22	2	0	5	3	102	56	14	6	9	20	12	61	42	11	450	167	38	12802	23875	11000	13670	19545	52932
2	4	365	44	0	0	0	0	0	0	0	0	0	0	1	0	1	0	1	0	0	1	77	2655	231	119	7130	9
2	4	365	45	102	3	0	10	7	510	215	21	15	21	58	56	171	118	25	1497	590	124	20611	81753	30121	40716	25520	188198
2	4	365	46	3	0	0	1	0	5	1	1	0	0	3	0	4	1	3	9	3	3	2311	6398	737	2429	1463	1755
2	4	365	47	1	0	0	1	0	0	0	0	0	0	1	0	1	0	1	0	0	1	772	4870	672	224	15763	452
2	4	365	48	9	0	0	12	4	39	0	9	0	4	8	5	26	12	14	43	15	166	8427	46226	10816	1657	154556	44280
2	4	365	49	0	0	0	0	0	10	0	1	0	0	2	0	3	1	2	10	2	2	961	9919	1109	143	21734	1236
2	4	365	50	1	0	0	0	0	2	0	0	0	0	0	0	0	0	0	0	0	0	117	2590	551	11	12003	0
2	4	365	51	3	1	0	0	1	3	0	0	0	1	2	0	3	0	3	0	0	4	327	7381	0	284	26287	1571
2	4	365	52	160	2	0	19	4	335	366	29	14	74	84	55	256	170	33	1169	463	675	59270	116124	33053	52692	31535	143647
2	4	365	53	1	0	0	0	0	1	0	0	10	5	27	0	42	2	41	3	2	58	41971	116962	7789	55438	28054	16701
2	4	365	10	466	10	0	42	22	1819	1003	164	54	94	208	256	776	580	82	5440	2104	514	91788	248087	150737	104034	95599	704291
2	4	365	54	0	0	0	0	0	0	0	0	0	0	0	0	0	0	0	0	0	0	0	0	0	0	0	0
2	4	365	11	47	3	0	1	5	166	92	9	12	6	40	27	94	46	33	588	227	71	29966	108488	26327	56928	21883	97618
2	4	365	55	193	3	0	22	3	760	512	39	22	106	119	91	377	231	93	2298	812	1616	130781	287658	94921	115610	72391	333633
2	4	365	12	1	0	0	0	0	1	0	0	0	0	4	1	5	0	4	1	0	5	952	11950	2709	1229	32010	1766
2	4	365	56	3	1	0	0	1	10	0	2	4	18	29	3	56	6	47	32	13	69	51694	127040	13117	53456	37370	24297
2	4	365	13	1	1	0	1	0	0	0	0	0	0	2	0	2	0	2	0	0	2	266	3971	741	88	11791	1239
2	4	365	57	2	0	0	1	0	1	3	1	1	2	3	0	7	2	3	9	4	12	6053	14630	490	3382	4858	2959
2	4	365	14	132	2	2	16	7	583	303	51	11	33	68	94	257	207	12	2108	834	162	18701	36037	42663	19134	22177	257582
2	4	365	58	4	0	0	0	0	10	8	0	1	4	5	2	12	6	5	59	23	46	7545	16516	1145	6547	3320	11763
2	4	365	15	9	0	0	0	0	40	2	3	0	2	2	1	8	3	5	10	4	12	7073	13806	2514	9026	17556	9535
2	4	365	59	10	0	0	0	0	12	19	1	0	5	8	1	15	11	2	47	23	34	6031	14487	2537	6854	3424	8509
2	4	365	16	1	6	0	0	6	56	0	1	0	0	0	1	2	1	1	9	1	2	28	1530	298	48	2837	931
2	4	365	17	250	4	1	26	10	709	457	86	14	42	102	140	384	294	21	2387	934	212	25298	65117	60203	30408	41354	306182
2	4	365	18	0	0	0	0	0	0	0	0	0	0	0	0	0	0	0	0	0	0	273	2216	1264	14	3423	0
2	4	365	19	0	0	0	0	0	0	0	0	0	0	0	0	0	0	0	0	0	0	0	0	0	0	0	0
2	4	365	1	0	0	0	0	0	0	0	0	0	0	0	0	0	0	0	0	0	0	20	2040	602	1	5238	0
2	4	365	2	3	1	0	1	0	7	2	0	1	1	2	2	6	3	2	17	6	4	1689	3537	342	1389	7889	2822
2	4	365	3	9	1	0	2	0	73	8	7	0	3	6	0	16	10	6	98	29	85	6469	13857	995	6202	20374	34435
2	4	365	4	0	0	0	0	0	0	0	0	0	0	0	0	0	0	0	0	0	0	121	2860	0	179	6826	0
2	4	365	5	2	0	0	1	0	7	0	3	0	0	0	0	3	3	0	5	1	15	228	3557	73	66	11060	6336
2	4	365	6	29	1	0	3	0	105	37	8	12	15	11	5	51	22	20	351	123	73	49749	44087	11297	68782	48767	70379
2	4	365	7	228	12	0	16	18	812	419	64	24	44	127	118	377	269	59	2668	1037	270	46900	165680	71026	58045	57946	345349
2	4	365	8	4	0	0	0	0	27	0	5	1	3	13	1	23	8	14	44	17	59	7587	62961	10745	13050	80258	14459
2	4	365	9	52	4	0	5	5	222	120	18	6	22	46	24	116	71	32	656	241	96	34229	109087	18967	46667	39588	106014
2	4	365	60	42	1	0	2	0	104	96	5	4	29	27	18	83	48	15	377	141	296	20668	35881	16666	16463	12594	56063
2	4	365	20	3	3	0	0	6	11	0	1	0	1	4	0	6	1	5	3	1	5	868	8655	2289	47	12153	2286
2	4	365	21	1	0	0	0	0	3	0	2	0	0	4	0	6	2	4	4	1	6	2920	27406	4628	1801	45337	6837
2	4	365	22	11	5	0	1	2	62	2	4	0	5	10	2	21	13	7	130	36	24	22557	33391	9567	22670	38183	24847
2	4	365	23	0	0	0	0	0	0	0	0	0	0	0	0	0	0	0	0	0	0	0	0	0	0	0	0
2	4	365	24	6	2	0	4	2	48	0	0	0	0	3	1	4	0	4	0	0	9	1269	12185	3711	61	39253	7374
2	4	365	25	0	0	0	0	0	0	0	0	0	0	1	0	1	0	1	0	0	1	0	1211	0	102	3474	125
2	4	365	26	0	0	0	0	0	0	0	0	0	0	0	0	0	0	0	0	0	0	0	31	0	0	50	0
2	4	365	27	0	0	0	0	0	0	0	0	0	0	0	0	0	0	0	0	0	0	437	496	0	0	207	0
2	4	365	28	4	1	0	2	2	62	0	6	0	0	4	0	10	6	4	72	21	58	1388	13884	816	147	32590	22900
2	4	365	29	3	0	0	0	0	3	3	3	0	2	11	0	16	5	11	12	2	36	4360	13028	3980	5284	24736	7609
2	4	365	30	0	0	0	0	0	0	0	0	0	0	0	0	0	0	0	0	0	0	0	543	0	58	2680	0
2	4	365	31	4	0	1	0	0	18	0	1	0	0	1	2	4	2	2	3	1	3	2954	20107	5399	6230	37808	2727
2	4	365	32	3	2	0	0	1	13	0	4	0	0	2	0	6	4	1	1	0	1	808	4822	1866	66	19363	8305
2	4	365	33	13	3	0	2	3	56	11	6	1	4	7	4	22	12	5	95	33	31	7801	20141	2883	8478	16420	39262
2	4	365	34	47	1	0	1	3	184	106	16	6	7	20	31	80	61	13	512	194	47	13008	41720	20407	22206	14302	65120
2	4	365	35	163	10	0	19	7	664	380	51	19	25	88	98	281	204	39	2069	775	223	32842	132446	56781	56524	56990	283801
2	4	365	36	99	7	0	8	20	468	167	23	13	19	84	52	191	120	52	1483	564	158	53662	197236	42143	103604	48729	215979
2	4	365	37	151	7	0	14	8	542	332	46	18	28	69	82	243	173	33	1643	653	145	38137	122058	51722	52556	45806	219220
2	4	365	38	5	6	0	0	6	24	0	3	0	1	1	0	5	4	0	19	4	12	553	5362	1149	59	15270	5496
2	4	365	39	0	0	0	0	0	0	0	0	0	0	0	0	0	0	0	0	0	0	0	88	0	0	49	0
2	4	365	40	2	0	0	0	0	48	0	0	0	0	1	0	1	0	1	0	0	1	779	4011	219	10	5766	30
2	4	365	41	12	0	0	1	1	77	12	4	4	1	6	0	15	8	6	183	56	25	6056	17327	2506	8687	11617	9277
2	4	365	42	3	0	0	0	0	19	0	0	0	3	0	0	3	2	1	23	8	1	2177	4755	1105	155	14464	1575
2	4	365	43	19	1	0	3	2	73	48	13	2	8	12	14	49	31	13	304	126	36	11139	25280	8090	15173	17792	51039
2	5	366	44	1	0	0	0	0	5	0	1	0	0	0	0	1	1	0	0	0	1	167	3522	9	187	5775	180
2	5	366	45	84	6	1	7	10	391	191	27	12	22	58	62	181	131	34	1387	522	140	26430	78974	36384	42114	18447	174696
2	5	366	46	2	0	0	0	0	1	2	0	0	0	6	0	6	1	5	9	3	5	1044	5871	1532	2221	1226	2058
2	5	366	47	2	0	0	0	0	0	0	0	0	1	3	0	4	0	4	0	0	4	903	5798	226	68	14604	1922
2	5	366	48	13	2	0	5	2	57	0	7	0	2	16	3	28	11	16	32	13	61	6148	45623	8231	1421	145124	37159
2	5	366	49	2	0	0	0	0	2	0	1	1	0	3	0	5	1	4	1	0	13	308	9332	1018	315	19960	3816
2	5	366	50	1	1	0	1	1	10	0	4	0	0	1	0	5	4	1	0	0	68	26	1773	390	91	10263	10366
2	5	366	51	2	1	0	1	1	2	0	2	0	1	1	0	4	3	1	5	2	3	712	9256	956	402	24447	1659
2	5	366	52	136	0	0	9	2	405	335	29	12	114	73	63	291	208	36	1429	555	759	72577	115167	34230	50559	24486	164151
2	5	366	53	1	0	0	1	0	1	0	0	1	8	26	2	37	0	37	0	0	58	56148	119057	11997	52035	25365	21190
2	5	366	10	455	14	2	53	30	2208	1086	142	56	96	235	296	825	633	93	6637	2552	551	89019	263912	172020	107808	87640	852794
2	5	366	54	0	0	0	0	0	0	0	0	0	0	0	0	0	0	0	0	0	0	0	0	0	0	0	0
2	5	366	11	56	2	0	4	7	305	151	7	18	17	54	23	119	59	47	733	288	120	32386	111149	30437	60240	19643	124111
2	5	366	55	188	4	0	23	11	838	538	43	25	138	130	98	434	283	109	2630	976	1940	176857	295366	93551	115337	67920	408683
2	5	366	12	0	0	0	0	0	1	0	1	0	2	1	0	4	1	1	4	0	20	1202	11754	1705	931	30527	4722
2	5	366	56	4	0	0	0	0	24	4	4	1	9	30	3	47	6	40	42	15	70	63666	130246	13146	51505	34831	21629
2	5	366	13	1	1	0	0	0	0	0	1	0	0	0	0	1	1	0	0	0	1	92	3238	545	14	10490	672
2	5	366	57	0	0	0	0	0	3	4	0	0	4	1	2	7	3	3	13	4	11	7033	14631	512	3178	4202	3039
2	5	366	14	134	3	0	13	8	483	331	50	16	25	51	93	235	181	21	1623	621	129	16562	36850	43490	20741	21016	213831
2	5	366	58	6	1	0	0	1	35	13	1	1	3	7	0	12	6	5	37	15	21	9136	16023	3549	7412	2571	5012
2	5	366	15	11	2	0	2	3	46	4	4	0	5	4	1	14	8	6	86	26	41	5649	13460	2352	8327	13479	11639
2	5	366	59	12	1	0	2	1	22	26	2	0	9	10	3	24	10	8	96	37	61	7721	14409	3224	7305	2819	13642
2	5	366	16	0	0	0	0	38	68	0	0	0	0	1	0	1	1	0	134	52	0	354	1857	167	10	2087	418
2	5	366	17	235	10	0	28	18	739	462	78	16	47	97	136	374	291	34	2828	1096	272	27585	68258	65761	31463	36305	373115
2	5	366	18	1	0	0	0	0	2	0	0	0	1	0	0	1	0	0	1	0	0	137	1177	1263	8	3027	81
2	5	366	19	0	0	0	0	0	0	0	0	0	0	0	0	0	0	0	0	0	0	0	0	0	0	0	0
2	5	366	1	0	0	0	0	0	0	0	1	0	0	0	0	1	1	0	1	1	17	126	1769	100	7	4017	3924
2	5	366	2	7	1	0	0	0	16	1	0	0	0	3	2	5	2	2	11	4	20	1436	4921	1610	1950	6896	3692
2	5	366	3	5	0	0	6	0	119	4	4	0	5	2	0	11	8	2	179	57	18	7785	14763	1565	5721	18771	12557
2	5	366	4	0	0	0	0	0	0	0	0	0	0	0	0	0	0	0	0	0	0	195	1289	0	97	7563	0
2	5	366	5	5	0	0	1	0	11	0	1	0	1	0	0	2	1	0	3	1	3	1601	3074	73	94	12079	2671
2	5	366	6	27	0	0	6	0	155	46	7	10	10	40	9	76	30	43	395	127	74	44907	129095	13500	71267	46114	59218
2	5	366	7	201	12	0	25	17	915	457	65	22	41	121	141	390	290	47	2774	1027	236	46616	168272	80676	66129	53070	362172
2	5	366	8	4	0	0	0	0	8	0	0	0	3	12	3	18	2	15	15	3	22	5750	70105	8098	12602	72494	6724
2	5	366	9	64	1	0	4	2	252	121	17	8	14	41	28	108	61	35	682	259	87	36779	106386	21349	47927	32778	94374
2	5	366	60	39	2	0	2	1	85	96	7	7	33	22	17	86	52	16	366	135	241	30702	39070	13746	17456	11178	55293
2	5	366	20	3	1	0	0	1	36	0	0	0	0	3	0	3	2	1	57	17	12	564	9911	2403	79	10295	1887
2	5	366	21	6	1	0	1	2	7	0	1	0	0	6	1	8	1	6	4	0	11	4226	28443	4546	2498	41165	15001
2	5	366	22	8	3	0	2	3	36	6	3	2	7	10	4	26	8	15	75	34	26	23026	36183	7220	22572	35737	13036
2	5	366	23	0	0	0	0	0	0	0	0	0	0	0	0	0	0	0	0	0	0	0	0	0	0	0	0
2	5	366	24	4	1	0	4	10	61	0	3	0	1	3	0	7	4	3	119	39	10	713	11144	3399	67	33427	2555
2	5	366	25	0	0	0	0	0	0	0	0	0	0	1	0	1	0	1	0	0	1	122	1016	125	57	3563	389
2	5	366	26	0	0	0	0	0	0	0	0	0	0	0	0	0	0	0	0	0	0	0	124	0	1	37	0
2	5	366	27	0	0	0	1	1	0	0	0	0	0	0	0	0	0	0	0	0	0	0	188	0	0	170	0
2	5	366	28	5	1	0	3	1	12	0	2	0	1	2	0	5	2	3	1	0	3	877	12122	4012	371	29979	2864
2	5	366	29	7	0	0	0	0	8	9	2	0	0	5	2	9	4	4	17	8	7	3607	13297	2780	4741	23938	6248
2	5	366	30	0	0	0	0	0	0	0	0	0	0	0	0	0	0	0	0	0	0	0	1530	0	97	2705	0
2	5	366	31	3	0	0	0	0	31	0	1	1	2	5	0	9	5	4	49	14	10	5338	19999	3527	7447	37044	5238
2	5	366	32	2	0	0	1	2	23	0	4	0	0	1	1	6	5	1	52	14	33	368	6631	671	94	18063	8651
2	5	366	33	6	0	0	5	3	88	36	13	2	5	8	4	32	24	4	289	94	37	6960	19307	3894	8472	16854	48709
2	5	366	34	47	2	0	4	3	237	131	12	4	13	29	42	100	72	18	909	329	82	11318	43624	26799	22828	12692	125754
2	5	366	35	161	2	0	13	11	657	358	54	16	29	96	100	295	213	51	2099	811	199	35349	131187	59965	57898	50674	284591
2	5	366	36	103	7	0	9	9	514	207	24	9	25	94	61	213	124	66	1310	488	172	47955	196551	50212	104975	40741	186269
2	5	366	37	167	3	0	18	8	739	383	46	22	26	81	94	269	185	50	1864	733	196	35918	123165	52905	52077	45301	253137
2	5	366	38	2	0	0	1	0	14	0	2	0	1	3	0	6	5	0	27	12	31	636	4448	626	11	15079	5545
2	5	366	39	0	0	0	0	0	0	0	0	0	0	0	0	0	0	0	0	0	0	0	9	0	0	30	0
2	5	366	40	2	20	0	0	22	71	0	1	0	0	0	0	1	1	0	0	0	0	433	3088	178	40	4950	992
2	5	366	41	12	2	0	0	2	176	14	3	1	5	6	8	23	16	4	140	46	20	4923	19848	3479	7557	9656	13548
2	5	366	42	4	3	0	2	3	18	0	5	0	1	0	0	6	6	0	21	5	76	869	7262	773	35	9413	14029
2	5	366	43	25	0	0	6	2	94	42	10	1	3	14	11	39	28	7	258	100	39	11676	23410	8587	15760	17200	41528
2	6	365	44	2	1	0	0	1	7	0	1	0	0	0	0	1	1	0	2	0	0	4955	3692	9	114	6040	39
2	6	365	45	106	6	0	10	12	384	235	15	17	18	39	70	159	106	24	1053	388	106	20401	75554	45298	38434	25761	151362
2	6	365	46	2	0	0	0	0	0	1	0	0	0	5	1	6	1	4	5	4	4	1505	5561	1878	2444	1212	1768
2	6	365	47	3	0	0	2	0	5	0	0	0	1	0	0	1	0	1	0	0	1	3341	3698	1251	36	16820	22
2	6	365	48	9	1	0	7	0	92	0	13	0	11	13	3	40	19	20	118	24	150	50354	48714	11858	1280	153210	60069
2	6	365	49	2	0	0	1	0	3	0	1	0	3	2	0	6	1	4	3	0	22	9618	9556	2368	390	21289	4216
2	6	365	50	1	0	0	2	2	14	0	3	0	0	0	0	3	3	0	21	7	3	2837	3315	49	34	9655	2107
2	6	365	51	1	0	0	0	0	1	0	2	0	0	1	0	3	2	0	2	0	0	6669	7448	1071	458	25329	921
2	6	365	52	166	4	0	22	4	369	362	19	21	104	82	46	272	160	47	1067	408	592	76780	115540	38489	49538	28788	128698
2	6	365	53	1	0	0	0	0	1	0	0	9	10	23	3	45	0	45	0	0	60	54004	119018	13170	46676	29619	18534
2	6	365	10	481	17	0	65	38	2088	1076	167	53	84	240	292	836	610	106	5970	2268	508	90629	256234	168173	107051	98014	729971
2	6	365	54	0	0	0	0	0	0	0	0	0	0	0	0	0	0	0	0	0	0	0	0	0	0	0	0
2	6	365	11	70	5	0	3	6	253	140	11	19	8	42	38	118	74	37	887	340	113	28994	106683	35447	56358	20360	127884
2	6	365	55	206	3	0	22	12	625	448	33	18	148	142	70	411	257	94	2078	808	1597	171317	296176	93767	118063	72962	338389
2	6	365	12	0	0	0	1	0	0	0	0	0	3	4	0	7	0	7	0	0	7	9327	12708	1701	1199	34276	1778
2	6	365	56	3	1	0	0	1	8	6	2	4	15	30	2	53	7	44	33	11	93	61732	129101	18365	47377	35744	24613
2	6	365	13	1	0	0	0	0	0	0	2	0	0	2	0	4	2	1	3	0	2	2443	4018	552	11	9883	885
2	6	365	57	1	0	0	0	0	1	1	0	1	0	5	0	6	0	4	3	0	5	6138	14396	1336	2834	4909	4226
2	6	365	14	147	6	0	22	16	657	360	56	17	22	58	73	226	187	12	1886	703	178	15835	39034	43408	19459	23258	241399
2	6	365	58	2	0	0	0	0	24	15	0	1	7	6	4	18	10	4	97	43	46	7581	15526	3556	6886	2853	9794
2	6	365	15	9	1	0	1	2	18	6	2	5	4	14	3	28	10	14	29	13	22	14804	61212	2671	30140	17340	10468
2	6	365	59	12	1	0	0	0	28	22	1	1	11	8	4	25	15	5	92	43	52	6834	13984	2826	5829	2718	13819
2	6	365	16	0	0	0	0	0	0	0	0	0	2	0	0	2	0	2	0	0	2	2052	2083	376	19	2418	324
2	6	365	17	260	9	0	28	18	800	471	77	20	36	121	126	380	282	35	2136	856	159	26829	68970	63693	31891	45175	218097
2	6	365	18	1	2	0	0	2	2	0	0	0	0	1	0	1	0	1	0	0	1	2330	2390	0	14	2809	57
2	6	365	19	0	0	0	0	0	0	0	0	0	0	0	0	0	0	0	0	0	0	0	0	0	0	0	0
2	6	365	1	0	0	0	2	0	0	0	0	0	0	0	0	0	0	0	0	0	0	1062	1699	0	13	4510	0
2	6	365	2	2	1	0	0	0	24	2	0	0	3	8	3	14	4	7	44	12	27	7066	19160	2337	8985	6843	6820
2	6	365	3	2	0	0	1	6	28	7	4	2	5	14	1	26	8	14	446	133	81	17521	48077	3307	18114	19046	86046
2	6	365	4	0	0	0	0	0	0	0	0	0	0	1	0	1	0	1	0	0	1	1902	1433	179	36	7233	179
2	6	365	5	0	0	0	0	0	31	0	2	0	2	1	0	5	4	1	50	18	12	3396	3516	0	16	12708	4644
2	6	365	6	26	4	0	3	7	119	66	14	5	15	52	10	96	35	51	371	129	88	53900	165563	19464	81612	49349	82330
2	6	365	7	232	11	0	23	15	908	513	87	25	45	114	142	413	287	71	2676	1027	248	52877	163738	85669	63828	58677	361377
2	6	365	8	2	0	0	0	0	3	0	2	1	8	9	3	23	2	20	9	3	24	56485	48816	10262	13194	82522	13068
2	6	365	9	79	3	0	3	3	272	135	23	7	12	39	35	116	77	29	712	269	89	30329	119855	24007	43544	35704	106641
2	6	365	60	47	1	0	4	2	112	111	10	4	35	22	14	85	46	20	321	123	226	26483	38703	12232	17944	11180	48215
2	6	365	20	3	1	0	0	0	2	0	1	0	0	2	0	3	1	2	1	0	2	7636	6941	392	121	9979	555
2	6	365	21	2	1	0	0	1	10	0	4	0	5	5	1	15	5	9	18	4	47	23605	25691	4096	2130	46249	11612
2	6	365	22	7	2	0	1	2	40	9	7	0	6	26	5	44	17	26	113	35	42	25420	90265	6909	28509	36530	26251
2	6	365	23	0	0	0	0	0	0	0	0	0	0	0	0	0	0	0	0	0	0	0	0	0	0	0	0
2	6	365	24	8	2	0	2	4	24	0	3	0	2	4	0	9	3	5	13	4	9	9107	10071	2167	139	37721	4592
2	6	365	25	0	0	0	0	0	0	0	1	0	0	0	0	1	1	0	1	1	2	623	269	514	74	3330	924
2	6	365	26	0	0	0	0	0	0	0	0	0	0	0	0	0	0	0	0	0	0	143	193	0	0	48	0
2	6	365	27	0	0	0	0	0	0	0	0	0	0	0	0	0	0	0	0	0	0	60	170	0	1	251	0
2	6	365	28	5	2	0	1	2	28	0	7	0	1	1	0	9	8	1	18	2	96	10921	10356	5482	164	29522	17405
2	6	365	29	6	0	0	2	0	34	10	1	3	1	13	2	20	9	12	109	33	83	14629	49441	1936	16509	24541	21208
2	6	365	30	0	0	0	0	0	0	0	0	0	0	0	0	0	0	0	0	0	0	931	835	0	110	2815	0
2	6	365	31	3	0	0	0	0	7	0	0	1	5	5	1	12	2	10	20	5	24	21866	17095	3824	6702	40423	7733
2	6	365	32	1	1	0	3	1	3	0	3	1	3	11	0	18	4	14	8	2	15	12784	38208	2209	14888	19435	7176
2	6	365	33	15	0	0	2	0	53	32	3	3	7	11	5	29	15	11	232	86	32	15790	46031	6175	17357	17014	37413
2	6	365	34	68	2	0	2	4	176	131	11	5	15	27	33	91	59	16	460	165	39	13330	43819	22127	22305	15325	64520
2	6	365	35	176	6	0	19	11	694	403	54	18	28	101	98	299	217	49	2159	819	214	41135	131943	62615	56737	63470	272282
2	6	365	36	124	4	0	5	11	405	225	23	25	28	72	62	210	123	60	1162	453	139	53021	184900	57910	101418	42849	168053
2	6	365	37	165	5	1	21	7	738	366	49	24	26	111	90	300	215	49	2454	931	227	36268	117130	58966	50581	48861	306895
2	6	365	38	4	3	0	0	4	10	0	1	0	2	3	1	7	3	3	9	4	14	3036	5696	486	11	14664	4504
2	6	365	39	0	0	0	0	0	0	0	0	0	0	0	0	0	0	0	0	0	0	8	46	0	0	34	0
2	6	365	40	0	0	0	0	33	13	0	1	0	1	0	0	2	2	0	165	44	6	2391	3669	0	82	5455	1078
2	6	365	41	11	0	0	0	7	97	25	1	5	5	13	5	29	15	11	368	149	24	12802	37662	4484	16375	10164	27671
2	6	365	42	4	3	0	4	1	25	0	4	0	2	3	0	9	5	4	25	9	26	6610	6346	236	91	11536	6508
2	6	365	43	28	1	0	3	2	96	49	15	4	10	15	5	49	32	11	241	84	21	12919	39838	7278	14433	17871	35283
2	7	365	44	2	1	0	1	0	15	0	0	0	1	1	0	2	1	1	24	9	1	3888	3569	0	119	7108	707
2	7	365	45	90	5	0	11	7	525	200	35	13	21	51	67	187	133	26	1579	611	150	21929	75836	42622	39559	23915	195461
2	7	365	46	2	0	0	0	0	0	0	0	0	1	0	2	3	1	2	2	1	2	2553	5967	1243	2519	1524	1222
2	7	365	47	3	0	0	1	1	6	0	1	0	1	2	1	5	2	3	10	2	23	5085	5543	1025	224	15807	5304
2	7	365	48	8	1	0	7	6	28	0	8	0	4	10	3	25	9	16	36	11	49	42466	48979	13196	1639	152825	22798
2	7	365	49	1	0	0	0	0	9	0	0	0	3	1	2	6	2	4	13	3	13	9670	9308	2503	156	21659	3823
2	7	365	50	0	0	0	0	0	3	0	0	0	3	0	0	3	1	2	15	1	10	2364	2148	49	10	11494	2432
2	7	365	51	0	0	0	0	0	0	0	1	0	1	2	0	4	1	2	1	0	12	6515	6796	418	284	25823	2181
2	7	365	52	145	3	0	19	8	389	375	39	22	116	95	58	330	219	43	1340	509	667	77331	116794	34057	52824	31287	156406
2	7	365	53	0	0	0	0	0	2	0	0	9	13	20	2	44	1	43	5	1	51	59684	117036	12737	55579	27967	15021
2	7	365	10	498	23	0	59	38	2082	1037	146	64	92	211	304	817	634	97	6856	2687	651	85633	254614	185245	106688	99276	896018
2	7	365	54	0	0	0	0	0	0	0	0	0	0	0	0	0	0	0	0	0	0	0	0	0	0	0	0
2	7	365	11	72	7	0	5	10	355	170	14	12	13	47	38	124	86	27	1221	473	140	27612	105492	35054	56726	23447	184170
2	7	365	55	184	5	0	17	9	748	505	41	24	158	145	87	455	282	108	2523	922	2102	188965	309301	88247	118763	77549	427227
2	7	365	12	0	0	0	0	0	0	0	0	0	3	4	0	7	0	7	0	0	7	12079	12261	1105	1229	32130	2508
2	7	365	56	5	0	0	1	0	6	5	1	4	9	35	3	52	3	48	11	4	91	55122	127542	15530	52841	41249	30620
2	7	365	13	1	0	0	0	0	0	0	1	0	0	2	0	3	1	2	0	0	10	2680	3972	949	88	11646	2464
2	7	365	57	0	0	0	1	0	6	1	1	0	1	1	2	5	1	3	7	0	3	6736	12640	3434	3369	5043	2104
2	7	365	14	127	3	0	19	19	722	298	49	17	23	69	90	248	204	15	2242	842	185	15860	42198	43953	21105	23207	268563
2	7	365	58	4	0	0	0	0	27	13	0	1	5	6	0	12	5	6	144	60	170	8839	16858	1610	6812	3182	28390
2	7	365	15	10	2	0	1	2	27	12	5	5	3	11	3	27	12	14	57	22	52	22442	59962	3907	35808	15385	20076
2	7	365	59	13	0	0	4	0	30	28	2	4	10	7	3	26	16	3	91	30	56	7872	14162	2988	6654	3695	15566
2	7	365	16	0	0	0	0	0	1	0	1	0	1	0	0	2	1	1	1	0	1	2035	2616	209	48	2909	1377
2	7	365	17	260	6	0	23	17	830	501	78	28	40	109	141	396	309	27	2623	991	233	25836	72637	72867	31625	47723	328098
2	7	365	18	0	0	0	1	4	7	0	1	0	0	0	0	1	1	0	5	1	0	968	1322	57	14	3510	122
2	7	365	19	0	0	0	0	0	0	0	0	0	0	0	0	0	0	0	0	0	0	0	0	0	0	0	0
2	7	365	1	0	0	0	0	0	0	0	2	0	0	0	0	2	2	0	2	1	6	1594	1850	0	1	4705	5364
2	7	365	2	0	0	0	0	0	6	1	2	2	0	3	2	9	5	4	19	7	25	5536	19132	2137	9017	5529	11084
2	7	365	3	3	0	0	0	1	9	6	3	2	3	10	1	19	8	12	29	10	26	18583	47177	4839	18910	19506	13398
2	7	365	4	0	0	0	0	0	0	0	0	0	1	0	0	1	0	1	0	0	1	3972	3539	179	179	6737	934
2	7	365	5	2	0	0	0	0	1	0	1	0	2	2	0	5	2	3	2	1	48	5464	4062	272	66	11986	10601
2	7	365	6	27	1	1	2	2	166	59	9	13	21	35	12	90	42	39	418	136	210	50429	154593	30995	82665	47554	79741
2	7	365	7	238	5	1	23	5	1036	524	75	22	60	124	136	417	300	52	3163	1184	266	53546	165639	86807	61836	60732	400218
2	7	365	8	0	0	1	0	0	0	0	0	2	12	10	3	27	1	26	1	1	29	63932	49504	8500	13066	80399	20324
2	7	365	9	74	3	0	6	2	305	139	12	12	19	63	35	141	88	33	1007	360	115	35235	117798	27843	45517	38174	135188
2	7	365	60	54	2	0	7	2	128	123	13	3	34	28	15	93	59	24	461	156	288	27474	40365	13437	16885	11797	66620
2	7	365	20	2	1	0	0	0	4	0	0	0	2	1	1	4	1	4	1	1	4	9682	6159	1058	47	12341	1272
2	7	365	21	4	1	0	0	0	7	0	1	0	5	6	2	14	2	12	2	1	29	21592	31078	6818	1572	43990	8547
2	7	365	22	9	2	0	0	1	22	13	1	3	5	22	5	36	5	28	60	18	65	21634	90397	7719	31306	37419	28273
2	7	365	23	0	0	0	0	0	0	0	0	0	0	0	0	0	0	0	0	0	0	0	0	0	0	0	0
2	7	365	24	3	1	0	0	0	14	0	7	0	1	2	0	10	7	3	28	6	42	9243	11182	1979	61	36889	10357
2	7	365	25	0	0	0	1	0	0	0	0	0	0	0	0	0	0	0	0	0	0	419	1445	389	102	3284	0
2	7	365	26	0	0	0	0	0	0	0	0	0	0	0	0	0	0	0	0	0	0	51	21	0	0	50	0
2	7	365	27	0	0	0	0	0	0	0	0	0	0	0	0	0	0	0	0	0	0	523	125	0	0	207	0
2	7	365	28	8	3	0	4	4	24	0	4	0	4	3	1	12	7	6	35	9	19	17597	9150	2503	156	32072	9869
2	7	365	29	6	0	0	1	0	30	14	8	1	3	12	4	28	16	11	120	43	169	14914	45504	5163	17316	23523	32336
2	7	365	30	0	0	0	0	0	0	0	0	0	0	0	0	0	0	0	0	0	0	613	819	0	58	2680	0
2	7	365	31	1	0	0	0	0	17	0	1	2	1	2	2	8	2	5	14	4	27	19338	17573	3620	6212	38686	8804
2	7	365	32	0	0	0	2	0	1	2	1	1	5	7	0	14	1	12	7	1	13	12567	37154	2919	16188	19938	12432
2	7	365	33	10	1	0	2	3	49	23	8	4	3	17	5	37	21	13	195	81	114	13397	48184	4941	18229	17497	47648
2	7	365	34	57	1	0	6	5	271	129	21	8	13	39	34	115	84	20	911	355	97	15212	46684	20452	22830	14313	130806
2	7	365	35	154	3	1	27	11	660	339	53	19	31	96	108	307	244	34	2487	919	239	36149	126350	72254	57304	62351	348743
2	7	365	36	130	6	0	12	11	515	253	33	26	30	85	66	240	154	66	1425	541	168	53461	188433	55587	105662	47427	215589
2	7	365	37	159	5	0	17	12	775	369	47	19	19	90	110	285	209	42	2466	977	252	35976	115959	66563	53294	44000	318593
2	7	365	38	3	4	0	2	3	24	0	1	0	1	1	1	4	2	1	29	11	1	7640	5302	1815	59	14924	2266
2	7	365	39	0	0	0	0	0	0	0	0	0	0	0	0	0	0	0	0	0	0	42	21	0	0	49	0
2	7	365	40	1	0	0	0	0	1	0	0	0	1	0	0	1	0	1	0	0	1	3607	4998	0	10	5744	350
2	7	365	41	7	0	0	1	0	58	17	2	3	3	9	8	25	12	10	188	69	68	11268	36126	5351	17169	11422	28360
2	7	365	42	2	2	0	3	2	48	0	4	0	1	0	0	5	4	1	73	21	7	7024	7881	613	155	12702	2598
2	7	365	43	23	1	0	4	2	103	53	9	2	3	29	14	57	38	13	333	125	103	14225	42423	9676	16570	19902	47586
2	8	365	44	5	1	0	0	0	6	1	0	0	1	1	0	2	0	2	0	0	2	4126	2885	67	187	5822	623
2	8	365	45	91	4	0	8	10	403	208	14	15	16	57	67	169	116	27	1208	448	111	22289	78277	39935	41744	19806	166031
2	8	365	46	3	0	0	0	0	1	2	0	0	2	2	0	4	0	3	1	0	3	1961	5835	1218	2318	1219	1147
2	8	365	47	0	0	0	1	1	39	0	3	0	0	4	0	7	4	3	46	18	6	4577	5145	707	68	14402	2739
2	8	365	48	3	0	0	7	1	51	0	8	0	6	13	4	31	11	18	86	26	109	50837	46088	14003	1419	146993	55904
2	8	365	49	1	0	0	0	0	2	0	0	0	2	2	0	4	0	4	0	0	4	9570	9785	1573	315	21309	1183
2	8	365	50	0	0	0	1	0	0	0	1	0	0	1	0	2	1	1	0	0	3	1662	2718	0	91	11499	815
2	8	365	51	4	0	0	1	1	0	0	1	0	0	1	0	2	1	1	1	0	4	7272	7233	370	402	24418	489
2	8	365	52	141	3	0	7	5	367	312	12	19	119	73	54	277	167	43	1173	423	685	78196	117538	31689	50141	25461	158790
2	8	365	53	0	0	0	0	0	1	0	0	5	10	35	1	51	2	49	3	2	81	58879	119636	9926	52154	25011	34761
2	8	365	10	482	24	0	44	34	2198	1073	136	65	86	262	295	844	630	90	6797	2594	628	83013	258985	173561	107954	85942	874757
2	8	365	54	0	0	0	0	0	0	0	0	0	0	0	0	0	0	0	0	0	0	0	0	0	0	0	0
2	8	365	11	60	5	0	4	17	310	131	18	20	24	53	32	147	89	39	1049	410	140	29291	104550	29790	56567	18494	170336
2	8	365	55	181	2	0	15	4	760	559	55	25	152	145	81	458	276	92	2664	1011	1912	178036	305342	85952	115393	68399	405206
2	8	365	12	1	1	0	1	1	0	0	0	0	5	0	1	6	0	6	0	0	8	13434	12269	1640	930	31818	6206
2	8	365	56	2	0	0	1	0	6	5	2	6	17	30	3	58	6	50	29	10	99	55535	128136	12813	51242	37047	25158
2	8	365	13	1	0	0	0	0	2	0	0	0	1	0	0	1	0	1	0	0	1	2938	4117	1040	14	10484	201
2	8	365	57	1	0	0	0	0	1	3	1	0	2	2	1	6	1	5	0	0	7	6108	13568	2488	3105	4381	3382
2	8	365	14	134	4	0	21	7	594	269	41	18	25	68	74	226	169	22	1821	714	164	19017	41584	45008	21625	22063	242732
2	8	365	58	4	0	0	0	0	11	7	1	1	5	2	1	10	5	2	37	14	15	7458	16306	1263	7231	2324	3961
2	8	365	15	10	1	0	1	1	42	22	4	4	6	12	7	33	10	16	71	16	42	19636	59087	5770	32863	11564	19782
2	8	365	59	14	0	0	1	1	23	31	1	1	10	8	6	26	17	3	121	45	126	8995	13582	4257	6668	2624	22187
2	8	365	16	0	0	0	0	0	0	0	0	0	0	0	0	0	0	0	0	0	0	2150	1536	0	10	2087	0
2	8	365	17	246	17	1	21	31	867	480	67	14	37	135	145	398	298	33	2622	1004	192	32037	75204	63644	31318	42186	296574
2	8	365	18	0	0	0	0	0	0	0	0	0	0	0	0	0	0	0	0	0	0	2105	2176	57	8	3027	0
2	8	365	19	0	0	0	0	0	0	0	0	0	0	0	0	0	0	0	0	0	0	0	0	0	0	0	0
2	8	365	1	2	1	0	0	1	1	0	0	0	0	0	0	0	0	0	0	0	0	1426	2632	0	7	4003	0
2	8	365	2	4	0	0	0	1	4	2	0	2	6	3	0	11	2	8	11	3	11	10221	17706	1752	9335	5749	9388
2	8	365	3	2	0	0	0	0	5	4	1	2	9	6	2	20	3	15	13	2	45	18868	48014	4325	18631	17712	14689
2	8	365	4	0	0	0	0	0	0	0	0	0	0	2	0	2	0	2	0	0	2	924	3319	0	97	7367	306
2	8	365	5	2	0	0	2	0	1	0	0	0	0	1	0	1	0	1	0	0	1	2643	3481	1943	94	12054	216
2	8	365	6	22	0	0	1	1	99	41	5	5	23	50	16	99	31	58	329	115	287	93933	218463	26092	85999	44835	102030
2	8	365	7	248	8	0	17	16	954	527	69	28	49	137	117	400	291	52	3025	1209	326	60706	169409	82954	66392	55019	438293
2	8	365	8	1	0	0	0	0	0	0	0	0	13	14	2	29	0	29	0	0	32	57928	65200	5413	12611	71878	14799
2	8	365	9	57	6	0	8	6	323	155	21	10	14	46	39	130	88	23	1017	401	107	25318	115167	28168	46505	31959	137995
2	8	365	60	47	0	0	8	0	147	112	7	5	31	35	18	96	66	17	532	204	409	27500	40063	12169	16558	10440	80791
2	8	365	20	1	1	0	0	0	3	0	1	0	1	4	1	7	1	6	13	4	6	6684	8326	869	79	10253	4084
2	8	365	21	3	0	0	1	0	15	0	1	0	8	4	1	14	2	11	12	3	20	25426	27205	7578	2515	40605	5645
2	8	365	22	11	1	0	1	2	25	11	2	3	2	14	4	25	11	13	66	29	40	28072	87372	11768	31106	37461	17414
2	8	365	23	0	0	0	0	0	0	0	0	0	0	0	0	0	0	0	0	0	0	0	0	0	0	0	0
2	8	365	24	6	1	0	0	1	34	0	2	0	6	7	0	15	3	10	11	2	23	13081	12729	885	68	32723	9450
2	8	365	25	0	0	0	0	0	0	0	0	0	1	0	0	1	0	1	0	0	1	477	1150	0	57	3812	80
2	8	365	26	0	0	0	0	0	0	0	0	0	0	0	0	0	0	0	0	0	0	21	31	0	1	37	0
2	8	365	27	0	0	0	0	0	0	0	0	0	0	0	0	0	0	0	0	0	0	104	496	0	0	170	0
2	8	365	28	2	2	0	2	2	33	0	5	0	3	3	2	13	7	6	45	8	49	13544	11830	1286	371	27662	18997
2	8	365	29	11	2	0	1	2	31	16	2	1	2	13	7	25	9	14	61	23	37	10357	44496	6896	15960	21823	19515
2	8	365	30	0	0	0	0	0	0	0	0	0	0	1	0	1	0	1	0	0	1	1344	543	0	97	2644	537
2	8	365	31	2	0	0	0	0	9	0	1	0	2	0	0	3	1	2	15	4	4	18337	21052	3026	7445	37159	1192
2	8	365	32	0	0	0	0	0	0	0	1	1	7	5	0	14	1	13	0	0	34	11075	34847	4480	15077	17942	12682
2	8	365	33	12	6	0	1	6	62	21	4	0	3	12	6	25	15	5	145	51	44	13214	45625	6939	17839	15130	26249
2	8	365	34	60	0	0	5	0	236	125	14	8	11	39	29	101	75	12	882	357	93	14329	43457	21211	21620	11977	111528
2	8	365	35	174	2	0	10	6	579	391	44	23	38	101	99	305	214	50	1804	715	204	36350	126824	66817	56787	55531	276360
2	8	365	36	112	3	0	3	9	447	257	17	28	36	114	81	276	164	71	1918	746	246	48262	190244	54468	102599	38392	301272
2	8	365	37	150	4	1	12	10	688	398	56	30	36	95	93	310	219	40	2574	1025	233	38444	114391	53503	50109	37799	338277
2	8	365	38	2	2	0	0	0	5	0	3	0	0	2	1	6	3	3	4	0	9	3920	5625	2159	11	15515	3935
2	8	365	39	0	0	0	0	0	0	0	0	0	0	0	0	0	0	0	0	0	0	27	88	0	0	30	0
2	8	365	40	1	0	0	0	0	7	0	0	0	0	0	0	0	0	0	0	0	0	3358	3695	0	40	5040	0
2	8	365	41	4	0	0	1	0	26	17	0	2	6	11	4	23	9	12	82	30	23	10991	36401	4449	16034	9616	13552
2	8	365	42	1	2	0	1	0	10	0	2	0	0	1	0	3	2	1	9	3	1	7951	5413	377	35	11332	3590
2	8	365	43	25	0	0	2	1	79	37	9	6	7	13	13	48	27	15	201	56	67	13366	39906	10723	15177	17169	29419
2	9	366	44	3	3	0	1	4	9	0	1	0	1	0	0	2	2	0	7	2	0	3593	3619	279	6808	5977	343
2	9	366	45	86	3	0	9	4	410	207	16	14	21	53	59	163	119	26	1450	567	172	21240	78044	40550	39170	21449	227325
2	9	366	46	0	0	0	0	0	3	0	0	1	0	1	1	3	2	0	8	4	0	1286	6552	566	2495	1244	481
2	9	366	47	1	0	0	1	0	0	0	0	0	2	1	0	3	0	3	0	0	3	8203	5727	1509	7217	16514	2038
2	9	366	48	2	0	0	2	0	10	0	4	3	12	9	2	30	7	22	13	4	72	61373	44766	11765	89812	161151	23737
2	9	366	49	1	0	0	0	0	0	0	0	0	1	3	0	4	0	4	0	0	4	10534	8908	1721	19791	21453	339
2	9	366	50	0	0	0	1	0	0	0	1	0	0	0	0	1	1	0	0	0	0	1952	1798	94	2452	12477	562
2	9	366	51	1	0	0	2	0	2	0	2	0	2	3	0	7	2	4	4	0	15	10422	9158	296	10052	25138	2931
2	9	366	52	131	1	0	14	5	437	358	14	11	114	111	50	300	193	55	1464	578	892	76884	119454	31546	49803	28655	173013
2	9	366	53	0	0	0	0	0	0	0	0	9	6	33	2	50	0	50	0	0	66	49023	118296	11158	45723	29517	17450
2	9	366	10	441	15	0	48	25	2169	1108	154	59	82	261	297	853	648	71	7284	2876	596	82648	263795	160981	103317	95409	897141
2	9	366	54	0	0	0	0	0	0	0	0	0	0	0	0	0	0	0	0	0	0	0	0	0	0	0	0
2	9	366	11	69	6	0	7	6	276	158	11	24	12	47	32	126	80	32	872	328	91	22377	103522	31788	55103	21054	146363
2	9	366	55	188	4	1	22	7	736	558	39	33	161	160	71	464	275	108	2880	1111	2502	187758	304634	79666	119773	71409	492469
2	9	366	12	0	0	0	0	0	1	0	1	0	2	5	0	8	2	6	2	1	17	13604	12393	1437	25596	33883	5901
2	9	366	56	9	1	0	0	2	5	10	2	2	12	23	5	44	7	37	46	19	104	66355	128019	17753	47085	35322	29636
2	9	366	13	1	0	0	0	0	1	0	0	0	1	1	0	2	0	2	0	0	2	6067	3335	331	6085	9815	1172
2	9	366	57	1	0	0	1	1	6	2	1	0	2	3	1	7	2	4	14	2	11	6563	13828	1871	2946	4963	4858
2	9	366	14	121	2	0	12	10	440	252	46	13	24	52	83	218	159	17	1552	625	130	17509	41983	40862	19910	23532	241576
2	9	366	58	4	0	0	0	0	7	10	0	2	6	5	2	15	7	5	68	27	95	10112	16202	2166	6893	2637	13891
2	9	366	15	8	2	0	1	2	74	14	3	7	7	17	3	37	11	25	173	54	132	24100	58887	5539	29361	17187	34654
2	9	366	59	16	0	0	1	0	57	28	4	1	5	5	3	18	16	1	100	37	44	8415	13732	3026	5950	2997	8280
2	9	366	16	0	0	0	0	0	0	0	0	0	0	0	0	0	0	0	0	0	0	1685	1277	0	4516	2424	0
2	9	366	17	227	7	0	32	19	813	433	77	25	34	118	123	377	281	24	2630	948	205	23660	78512	54983	32411	41088	328325
2	9	366	18	0	0	0	0	0	0	0	0	1	0	0	0	1	0	1	0	0	1	1259	1786	0	3200	2809	120
2	9	366	19	0	0	0	0	0	0	0	0	0	0	0	0	0	0	0	0	0	0	0	0	0	0	0	0
2	9	366	1	1	1	0	0	0	6	0	0	0	1	0	0	1	1	0	5	1	6	3101	1293	0	2667	4799	1104
2	9	366	2	4	0	0	0	0	5	9	0	2	1	5	2	10	4	4	16	6	10	8593	17868	3993	8703	7097	5438
2	9	366	3	3	0	0	0	0	15	12	1	3	0	9	2	15	5	9	31	10	17	12643	47987	3464	17973	19737	11269
2	9	366	4	0	0	0	0	0	0	0	0	0	2	0	0	2	0	2	0	0	2	2523	1289	306	2702	7124	949
2	9	366	5	1	0	0	2	0	3	0	2	0	2	1	0	5	2	3	2	0	13	6032	2811	1887	4463	14012	3055
2	9	366	6	28	0	0	2	2	144	75	11	11	31	67	16	136	41	91	499	166	534	93507	279091	29405	77313	46129	141318
2	9	366	7	228	7	0	30	10	1008	513	70	19	55	135	144	423	299	55	3445	1269	311	53413	167378	78672	62413	60997	449337
2	9	366	8	2	1	0	0	1	4	0	0	2	12	7	4	25	0	25	0	0	26	66829	69683	7196	114675	82585	16303
2	9	366	9	52	0	0	10	3	288	132	17	13	22	38	33	123	83	30	985	385	94	35306	114211	29204	42263	35164	130729
2	9	366	60	37	1	0	3	2	149	91	7	8	42	31	20	108	63	26	492	181	410	29416	38204	10904	16027	10203	81967
2	9	366	20	1	0	0	0	0	3	0	0	0	6	3	1	10	0	9	6	0	9	9458	10537	1595	16232	10027	2250
2	9	366	21	3	0	0	3	1	33	0	1	5	9	6	0	21	4	17	50	15	40	32502	28286	4069	64645	47102	14834
2	9	366	22	11	1	0	2	1	33	18	5	5	10	30	6	56	14	39	66	25	87	33315	87959	9561	27746	37719	33133
2	9	366	23	0	0	0	0	0	0	0	0	0	0	0	0	0	0	0	0	0	0	0	0	0	0	0	0
2	9	366	24	3	0	0	1	2	60	0	1	1	6	1	1	10	5	4	113	28	23	15354	12383	2157	16209	37188	7670
2	9	366	25	0	0	0	0	0	0	0	1	0	0	1	0	2	1	1	0	0	1	1122	686	0	1726	3314	782
2	9	366	26	0	0	0	0	0	0	0	0	0	0	0	0	0	0	0	0	0	0	150	124	0	171	48	0
2	9	366	27	0	0	0	0	0	0	0	0	0	0	0	0	0	0	0	0	0	0	137	188	0	500	251	0
2	9	366	28	2	1	0	0	2	3	0	2	1	3	3	0	9	3	5	8	1	124	12644	12235	1454	21868	28943	21570
2	9	366	29	9	0	0	2	2	15	19	8	5	2	21	2	38	15	20	70	20	107	10777	44101	5793	15500	21877	33008
2	9	366	30	0	0	0	0	0	0	0	0	0	1	0	0	1	0	1	0	0	1	1784	1530	179	1973	2808	626
2	9	366	31	0	0	0	0	0	5	0	1	0	7	5	0	13	2	11	12	1	29	28323	20402	1909	39033	40309	8267
2	9	366	32	3	1	0	2	3	4	4	0	1	0	8	1	10	3	6	11	4	9	12586	36084	4478	14819	19046	5272
2	9	366	33	9	0	0	1	1	78	28	9	2	3	20	6	40	28	11	250	93	111	15935	46064	8472	16994	18623	49513
2	9	366	34	53	0	0	8	7	250	137	15	6	13	27	37	98	71	14	819	333	86	13463	43140	23837	21505	14289	115109
2	9	366	35	175	13	0	24	14	785	370	65	29	30	88	107	319	221	41	2246	837	203	31393	127289	63673	54439	59770	314027
2	9	366	36	137	5	0	8	10	499	268	26	17	36	83	59	221	140	51	1426	533	193	49420	186677	52274	101249	46361	253672
2	9	366	37	166	6	0	11	14	622	364	41	28	29	97	83	278	208	41	2272	916	238	35482	118779	50445	48530	43510	338823
2	9	366	38	3	2	0	0	4	6	0	2	0	1	3	0	6	4	2	19	6	24	6943	4427	1212	7362	14635	6267
2	9	366	39	0	0	0	0	0	0	0	0	0	0	0	0	0	0	0	0	0	0	4	9	0	61	34	0
2	9	366	40	0	0	0	0	0	9	0	1	1	0	1	0	3	1	2	25	8	3	3424	3175	0	8778	5458	583
2	9	366	41	5	0	0	0	0	26	25	6	3	4	6	4	23	9	9	159	59	90	9748	34846	5963	15877	9615	34010
2	9	366	42	3	0	0	0	0	4	0	0	1	2	5	0	8	1	7	3	3	8	9459	7827	348	15246	13363	3156
2	9	366	43	23	2	0	2	3	72	45	10	5	8	18	9	50	29	13	195	68	41	14236	41360	6942	15021	19746	38566
2	10	365	44	2	0	0	0	0	2	0	1	2	1	1	0	5	2	3	7	2	3	5162	3736	212	10080	7123	355
2	10	365	45	90	5	0	9	5	416	212	22	12	23	46	61	164	112	30	1223	464	148	28301	74871	39220	41884	24007	186674
2	10	365	46	0	0	0	0	0	4	0	0	0	0	3	0	3	2	1	6	5	2	1863	6735	324	2368	1529	1590
2	10	365	47	0	0	0	0	0	2	0	4	0	1	1	0	6	4	2	5	2	9	7044	4034	1151	10016	15180	2109
2	10	365	48	3	1	0	2	1	6	0	6	3	15	10	2	36	10	25	21	5	52	59715	47533	10286	116241	157343	22196
2	10	365	49	2	0	0	0	0	10	0	0	1	7	2	0	10	2	8	13	5	25	14030	9986	421	25117	21488	11688
2	10	365	50	0	0	0	0	0	0	0	0	0	1	0	0	1	0	1	0	0	1	3099	3289	94	3365	12576	56
2	10	365	51	1	0	0	0	0	14	0	0	1	4	3	0	8	1	5	11	1	5	10464	8137	620	14334	26235	2490
2	10	365	52	145	1	1	17	4	373	348	26	15	98	92	40	271	183	40	1231	503	696	75025	117338	33906	52935	32803	144289
2	10	365	53	0	0	0	0	0	0	0	0	5	12	22	3	42	0	42	0	0	54	61798	117848	12514	55047	27365	16464
2	10	365	10	509	12	2	50	30	1968	1070	149	44	87	259	245	784	578	85	5706	2218	512	90099	254077	153434	104619	95167	809768
2	10	365	54	0	0	0	0	0	0	0	0	0	0	0	0	0	0	0	0	0	0	0	0	0	0	0	0
2	10	365	11	76	2	0	4	9	399	141	16	14	25	48	42	145	93	39	1159	428	144	33109	97526	39568	51901	22089	206200
2	10	365	55	183	4	0	15	7	634	513	28	26	197	148	85	484	282	132	2779	1051	2476	192784	299534	81746	112272	73714	489546
2	10	365	12	0	0	0	0	0	0	0	0	1	3	3	0	7	0	7	0	0	7	16774	13303	1329	34215	32081	1666
2	10	365	56	6	0	0	1	2	22	6	1	3	17	28	2	51	4	42	27	6	80	60798	128269	14402	53334	39203	30487
2	10	365	13	0	0	0	0	0	4	0	2	1	0	0	0	3	2	0	8	5	0	3529	3986	377	7534	11824	224
2	10	365	57	1	0	0	1	0	8	3	2	0	1	3	3	9	3	6	24	8	37	6359	13446	3630	3368	4474	11106
2	10	365	14	126	4	0	14	17	362	268	54	12	20	63	65	214	163	20	1370	525	141	13332	43699	39736	19829	24048	220300
2	10	365	58	6	0	0	1	0	16	8	1	1	5	10	0	17	5	7	34	13	24	6602	16589	997	6869	3150	5039
2	10	365	15	6	1	0	5	2	55	29	6	7	6	16	5	40	16	21	163	58	121	22451	56098	7762	33682	15904	33206
2	10	365	59	9	1	0	3	2	26	24	2	3	10	7	7	29	19	3	137	41	70	7666	14160	3170	6980	3405	12451
2	10	365	16	0	0	0	0	0	7	0	0	3	0	0	0	3	0	2	9	0	2	1376	2164	0	6488	2954	1189
2	10	365	17	228	10	0	23	20	722	455	68	16	44	123	112	363	264	45	2287	870	207	26867	76267	56183	30754	44535	294033
2	10	365	18	0	0	0	0	0	0	0	0	0	0	0	0	0	0	0	0	0	0	2954	2392	0	4741	3510	0
2	10	365	19	0	0	0	0	0	0	0	0	0	0	0	0	0	0	0	0	0	0	0	0	0	0	0	0
2	10	365	1	0	0	0	0	0	12	0	0	0	0	2	0	2	1	1	21	5	3	2211	1234	0	3684	5224	1399
2	10	365	2	3	0	0	0	0	10	5	1	2	1	5	1	10	3	6	24	9	13	5348	17584	4588	8967	7482	10567
2	10	365	3	5	0	0	0	0	15	12	4	2	5	12	3	26	9	16	70	26	80	18056	47800	3985	19062	19135	23158
2	10	365	4	0	0	0	0	0	0	0	0	0	0	1	0	1	0	1	0	0	1	2424	1808	1086	3743	6761	780
2	10	365	5	0	0	0	0	0	1	0	0	0	2	0	0	2	1	1	4	1	2	6116	3822	229	6640	12277	2284
2	10	365	6	23	2	1	6	5	146	80	14	7	29	66	16	132	44	73	387	135	261	91441	263017	31610	79879	44432	110654
2	10	365	7	229	4	0	20	10	949	499	65	22	55	158	122	422	302	51	2896	1119	304	48599	168262	69819	58237	59834	418540
2	10	365	8	1	0	0	0	0	10	0	2	6	11	6	1	26	3	23	19	7	103	73800	49573	6777	147171	79588	25120
2	10	365	9	57	4	0	6	6	172	126	18	5	24	45	33	125	82	37	741	298	122	34687	116994	24348	45020	38161	119243
2	10	365	60	47	0	0	5	2	124	130	6	2	32	32	16	88	60	10	430	152	266	26606	38061	12962	15636	11613	55496
2	10	365	20	1	0	0	0	0	1	0	0	0	0	1	0	1	0	1	0	0	1	8080	7040	1513	24635	12293	415
2	10	365	21	3	0	0	2	0	13	0	2	2	9	6	0	19	4	15	14	4	40	40091	27153	1264	82842	44368	11493
2	10	365	22	12	0	0	1	0	33	24	5	3	12	27	7	54	15	34	81	30	106	30768	87665	10033	30994	37713	34243
2	10	365	23	0	0	0	0	0	0	0	0	0	0	0	0	0	0	0	0	0	0	0	0	0	0	0	0
2	10	365	24	5	0	0	0	1	9	0	3	0	1	1	0	5	4	2	9	2	20	13735	9868	1731	22973	38745	5755
2	10	365	25	0	0	0	0	0	0	0	0	0	0	0	0	0	0	0	0	0	0	750	506	4	1954	3223	0
2	10	365	26	0	0	0	0	0	0	0	0	0	0	0	0	0	0	0	0	0	0	12	193	0	285	50	0
2	10	365	27	0	0	0	0	0	0	0	0	0	0	0	0	0	0	0	0	0	0	327	170	0	781	207	0
2	10	365	28	3	0	0	0	0	5	0	3	1	3	3	1	11	3	6	9	0	19	15130	11606	1676	27654	30574	27692
2	10	365	29	9	0	0	5	0	29	24	5	0	3	16	6	30	9	14	95	26	109	17448	43132	8907	17133	24400	29344
2	10	365	30	0	0	0	0	0	0	0	0	0	0	0	0	0	0	0	0	0	0	1171	835	179	2255	2667	0
2	10	365	31	0	0	0	0	0	0	0	0	2	4	2	0	8	0	8	0	0	8	26410	17681	1366	49566	39120	2966
2	10	365	32	1	0	0	2	0	13	4	2	1	2	14	2	21	5	15	45	13	79	9882	36240	3148	15507	18561	26875
2	10	365	33	16	1	0	4	1	62	30	5	4	7	11	4	31	15	13	162	64	44	15644	44212	6827	18432	19890	30087
2	10	365	34	65	2	1	6	2	248	142	14	10	9	36	36	105	79	17	857	347	85	13284	42573	20914	21557	13371	121730
2	10	365	35	178	5	0	19	16	678	373	54	24	40	109	93	320	234	48	2353	880	226	44542	126537	60384	54975	57741	356450
2	10	365	36	138	6	0	9	10	588	273	32	18	42	89	77	258	160	71	1938	729	238	53209	180794	55524	98984	45591	307989
2	10	365	37	153	3	0	24	10	672	359	46	18	36	99	98	297	211	34	2218	800	209	35318	113534	53142	50484	43052	295007
2	10	365	38	1	0	0	1	5	13	0	0	1	2	3	0	6	3	3	15	7	3	7600	5911	697	11249	15055	2959
2	10	365	39	0	0	0	0	0	0	0	0	0	0	0	0	0	0	0	0	0	0	26	46	0	41	49	0
2	10	365	40	0	0	0	0	0	0	0	0	0	0	2	0	2	0	2	0	0	2	4508	3695	1127	11138	5749	1105
2	10	365	41	14	0	0	2	0	31	29	4	2	2	12	1	21	7	13	130	57	35	8451	34546	4890	17669	11368	29045
2	10	365	42	0	0	0	0	0	5	0	4	1	3	2	0	10	5	5	13	8	47	5861	6168	1487	17486	12339	8901
2	10	365	43	39	3	0	6	5	66	64	10	1	12	15	8	46	30	9	168	72	141	14107	41653	6008	16465	19210	33658
2	11	365	44	2	0	0	0	0	3	0	0	0	3	0	0	3	1	2	1	1	2	5581	3461	29	9854	5755	399
2	11	365	45	102	7	0	11	7	468	193	14	22	20	55	51	162	114	30	1329	515	101	25802	76951	35579	42121	19883	155364
2	11	365	46	0	0	0	0	0	0	2	0	0	0	2	1	3	1	2	2	1	2	1174	6467	680	2317	1191	2118
2	11	365	47	0	0	0	0	0	0	0	0	2	1	4	0	7	1	6	1	1	7	7490	5486	374	9024	14494	1403
2	11	365	48	4	2	0	3	2	13	0	7	3	16	5	1	32	7	23	9	0	206	70960	48900	8127	116471	150913	45382
2	11	365	49	0	0	0	0	0	1	0	0	0	2	0	0	2	1	0	7	2	13	10584	8950	1719	24877	20161	2194
2	11	365	50	2	0	0	1	2	0	0	2	0	1	0	0	3	2	1	1	0	9	4239	1851	0	3227	11321	3303
2	11	365	51	2	0	0	1	1	21	0	0	0	3	1	1	5	1	3	28	9	3	8012	6571	2049	13266	24588	1831
2	11	365	52	138	1	0	7	1	369	354	22	17	115	92	47	293	193	46	1292	506	766	75754	116289	33229	50858	27746	151065
2	11	365	53	1	0	0	0	0	0	1	0	10	11	34	2	57	0	57	1	0	61	58024	118507	12975	53059	25217	11239
2	11	365	10	516	11	1	29	15	2077	1000	143	58	98	268	301	868	626	99	5497	2102	525	86435	260934	161434	108025	84764	782102
2	11	365	54	0	0	0	0	0	0	0	0	0	0	0	0	0	0	0	0	0	0	0	0	0	0	0	0
2	11	365	11	85	6	0	8	9	338	147	14	16	13	62	39	144	88	38	883	354	116	26275	98418	33789	56142	18884	158259
2	11	365	55	218	6	0	26	11	756	576	33	36	168	154	77	468	263	119	2304	859	1643	189155	297366	84899	111775	67592	359647
2	11	365	12	0	0	0	0	0	0	0	0	3	4	3	0	10	0	10	0	0	13	18736	11830	1541	33433	32031	5699
2	11	365	56	8	0	0	0	0	44	10	3	2	15	29	0	49	8	40	91	26	82	64666	128193	14314	51507	33243	25498
2	11	365	13	1	0	0	0	0	0	0	0	0	2	1	0	3	0	3	0	0	3	3684	3516	377	8412	10562	822
2	11	365	57	0	0	0	0	0	3	2	0	0	5	3	3	11	2	8	17	4	26	6096	12488	3622	3140	3950	13610
2	11	365	14	122	7	0	18	9	438	259	38	9	22	65	73	207	147	19	1245	478	110	17604	45225	39389	21738	24178	179015
2	11	365	58	6	0	0	0	0	11	11	0	1	5	8	4	18	7	10	47	19	30	8367	16124	2562	7781	2292	8696
2	11	365	15	11	5	0	0	8	40	25	4	6	8	15	6	39	14	21	75	22	65	21924	55725	7474	32167	14056	24892
2	11	365	59	12	0	0	2	0	25	30	3	1	4	3	5	16	11	2	75	32	65	10428	14229	3900	7334	2544	11805
2	11	365	16	0	0	0	0	0	0	0	0	0	1	1	0	2	0	2	0	0	2	2450	2870	11	6065	1978	375
2	11	365	17	240	9	0	20	25	766	425	59	11	51	101	120	342	250	26	2167	817	166	30387	76891	60403	32165	40979	269128
2	11	365	18	0	0	0	0	0	0	0	0	0	0	0	0	0	0	0	0	0	0	2679	1292	0	4596	3027	0
2	11	365	19	0	0	0	0	0	0	0	0	0	0	0	0	0	0	0	0	0	0	0	0	0	0	0	0
2	11	365	1	0	0	0	0	0	0	0	0	2	1	0	0	3	0	3	0	0	6	2274	1818	363	3465	3964	5756
2	11	365	2	4	0	0	0	0	6	4	1	2	2	2	2	9	4	4	14	7	21	6424	16580	2607	9369	4807	9042
2	11	365	3	9	1	0	0	2	16	8	3	4	4	15	1	27	6	21	48	18	54	21340	47252	3991	18260	18487	17676
2	11	365	4	0	0	0	0	0	0	0	0	0	3	0	0	3	0	3	0	0	3	2576	3176	780	5087	7560	440
2	11	365	5	1	0	0	2	1	0	0	1	0	1	1	0	3	1	2	0	0	15	5759	3582	13	6506	12198	4800
2	11	365	6	18	0	0	1	0	106	84	8	16	22	78	24	148	49	88	595	209	535	103394	257173	44031	82821	41936	176471
2	11	365	7	217	10	0	16	13	944	481	61	31	49	129	144	414	302	57	2658	1031	233	53539	163760	86415	63997	51378	390102
2	11	365	8	5	0	1	0	0	15	0	0	3	26	14	0	43	1	42	5	2	48	100597	52249	6154	149128	70573	24000
2	11	365	9	61	3	0	8	2	230	144	13	10	15	52	36	126	78	31	625	244	86	31992	118136	22468	46224	32205	102700
2	11	365	60	42	0	0	5	1	135	99	8	4	39	29	14	94	54	16	373	143	253	27070	35349	15278	17698	10426	58438
2	11	365	20	2	1	0	1	1	2	0	0	0	0	1	0	1	0	1	0	0	1	11489	6065	1080	24013	10306	222
2	11	365	21	2	1	0	0	11	28	0	3	4	7	4	0	18	3	11	31	5	16	38213	29687	2502	85366	38790	11402
2	11	365	22	12	1	0	6	2	55	34	3	2	3	31	6	45	15	23	137	47	76	28710	86258	13185	30834	34829	35292
2	11	365	23	0	0	0	0	0	0	0	0	0	0	0	0	0	0	0	0	0	0	0	0	0	0	0	0
2	11	365	24	7	0	0	3	0	21	0	4	2	1	2	0	9	5	4	15	7	38	15798	11248	1289	21721	32453	11411
2	11	365	25	0	0	0	0	0	0	0	0	0	1	0	0	1	0	1	0	0	1	1745	1445	4	1948	3802	708
2	11	365	26	0	0	0	0	0	0	0	0	0	0	0	0	0	0	0	0	0	0	153	21	0	189	37	0
2	11	365	27	0	0	0	0	0	0	0	0	0	0	0	0	0	0	0	0	0	0	275	125	0	786	170	0
2	11	365	28	3	0	0	0	0	3	0	1	0	8	0	1	10	1	6	6	0	21	18717	10107	1788	29343	27447	8264
2	11	365	29	9	1	0	3	1	33	26	7	2	7	15	2	33	15	15	82	29	59	18141	42082	8617	15979	22931	24101
2	11	365	30	0	0	0	0	0	0	0	0	0	0	0	0	0	0	0	0	0	0	1237	819	0	2039	2705	0
2	11	365	31	1	0	0	0	0	0	0	0	1	4	3	1	9	0	9	0	0	9	27708	17775	2142	53694	37326	3338
2	11	365	32	1	0	0	1	1	5	4	2	1	3	10	2	18	4	12	12	3	19	10432	33691	5091	14840	17643	14674
2	11	365	33	13	0	0	2	1	43	28	6	2	4	16	9	37	17	16	211	61	188	16624	45150	9093	17438	17906	47427
2	11	365	34	69	1	1	9	2	258	157	17	9	11	35	36	108	76	9	724	251	63	12936	41811	20695	21193	11620	94849
2	11	365	35	160	8	0	23	14	722	413	71	20	40	109	100	340	249	47	2412	906	225	37379	123709	61904	57853	49434	344216
2	11	365	36	119	0	0	9	11	556	253	34	30	29	102	75	270	174	62	1570	595	170	53694	179296	57143	99798	37259	261581
2	11	365	37	188	13	1	11	18	645	401	45	21	41	88	88	283	211	35	1925	760	195	35008	113121	55300	49577	39936	285698
2	11	365	38	3	2	0	1	4	9	0	1	1	3	1	0	6	3	3	6	4	30	8701	4888	1795	9796	15484	6961
2	11	365	39	0	0	0	0	0	0	0	0	0	1	0	0	1	0	1	0	0	1	52	21	0	51	30	50
2	11	365	40	0	0	0	0	0	0	0	0	0	0	2	0	2	0	2	0	0	2	4472	4998	1522	11140	5032	395
2	11	365	41	7	0	0	1	0	47	17	2	5	3	18	7	35	14	19	138	64	25	10942	35152	5754	16009	8618	24849
2	11	365	42	0	0	0	0	0	0	0	0	1	1	0	1	3	0	3	0	0	3	6543	7478	1246	18040	11657	393
2	11	365	43	37	1	0	4	3	105	71	12	5	3	28	12	60	40	12	317	113	192	14214	41262	9186	15852	17341	49777
2	12	365	44	1	1	0	0	1	0	0	0	1	3	1	0	5	1	4	2	1	4	5131	2786	29	8935	6080	329
2	12	365	45	93	7	0	8	7	374	220	16	17	17	67	66	183	124	29	1173	446	122	20708	76765	43537	38533	21741	177290
2	12	365	46	2	0	0	0	0	0	4	0	0	1	1	1	3	0	2	4	0	2	2106	5878	1344	2489	1250	1398
2	12	365	47	0	0	0	0	0	2	0	4	0	1	0	0	5	4	1	3	1	23	6405	4561	651	9158	16162	4824
2	12	365	48	4	0	0	5	4	72	0	11	3	9	9	2	34	12	21	92	26	152	68742	47064	6102	118004	152333	43238
2	12	365	49	0	0	0	0	0	0	0	0	0	1	2	1	4	0	4	0	0	7	15184	9958	1704	25395	21327	2963
2	12	365	50	0	0	0	0	0	1	0	2	0	2	0	0	4	3	1	3	1	8	4617	3022	0	2925	11384	2611
2	12	365	51	2	1	0	0	1	5	0	1	0	3	3	0	7	1	6	1	0	24	11198	7246	1435	13050	25134	3154
2	12	365	52	164	1	0	5	3	356	332	20	11	112	82	45	270	155	54	1060	397	567	80514	121104	30757	50420	30409	126409
2	12	365	53	0	0	0	0	0	1	0	0	5	13	32	0	50	2	47	4	2	58	54372	120332	10247	46227	29473	16929
2	12	365	10	453	24	0	40	39	1874	990	157	42	103	273	286	861	662	88	6205	2442	546	88037	253285	171620	105918	97000	883086
2	12	365	54	0	0	0	0	0	0	0	0	0	0	0	0	0	0	0	0	0	0	0	0	0	0	0	0
2	12	365	11	79	5	0	3	21	351	145	16	20	12	53	47	148	88	39	907	319	111	26636	95518	41958	53224	20328	161632
2	12	365	55	196	5	0	29	6	843	571	44	27	168	147	87	473	286	108	2891	1038	2071	180359	292451	95602	114496	71334	424796
2	12	365	12	0	0	0	1	1	0	0	0	2	5	3	0	10	0	10	0	0	12	19808	13026	982	33847	34641	3344
2	12	365	56	7	1	0	0	1	25	8	2	5	18	36	5	66	9	55	40	13	95	64229	124565	17184	46287	35013	35427
2	12	365	13	0	0	0	0	0	2	0	0	1	1	0	0	2	1	2	2	2	2	5972	4624	77	7898	9952	2031
2	12	365	57	1	0	0	0	0	2	3	0	0	1	3	0	4	1	3	3	2	3	7160	11811	1924	2883	4368	1411
2	12	365	14	108	5	0	17	10	513	219	27	12	27	58	69	193	152	12	1428	539	109	21072	45808	47380	20570	27516	187533
2	12	365	58	7	0	0	0	0	11	13	0	3	6	0	3	12	7	3	65	23	73	7288	15339	3640	6836	2638	10960
2	12	365	15	13	1	0	1	0	37	34	4	5	2	16	5	32	13	11	114	29	61	14906	57711	5412	29855	15160	25098
2	12	365	59	13	0	0	2	0	41	37	1	2	9	11	4	27	15	6	116	51	54	8362	14903	2471	6167	2706	10771
2	12	365	16	0	0	0	0	1	0	0	1	0	0	0	0	1	1	0	1	0	1	1537	1628	11	5513	2423	76
2	12	365	17	214	12	0	26	34	736	372	68	19	45	127	111	370	269	35	2178	890	160	28459	77788	58643	32857	44202	268158
2	12	365	18	0	0	0	0	0	0	0	0	0	0	0	0	0	0	0	0	0	0	2162	2204	0	4167	2809	0
2	12	365	19	0	0	0	0	0	0	0	0	0	0	0	0	0	0	0	0	0	0	0	0	0	0	0	0
2	12	365	1	2	0	0	1	0	1	0	0	0	1	1	0	2	0	2	0	0	2	1765	2730	363	3244	4092	1710
2	12	365	2	4	0	0	0	0	9	4	2	1	3	5	1	12	5	5	34	8	44	5633	18894	2095	9007	6833	13830
2	12	365	3	8	1	1	5	3	34	23	1	5	2	19	6	33	9	19	59	16	57	15418	45437	6709	17381	21502	26704
2	12	365	4	0	0	0	0	0	0	0	0	0	0	0	0	0	0	0	0	0	0	1449	2884	0	3556	7235	0
2	12	365	5	0	0	0	0	0	0	0	2	0	0	1	0	3	2	1	0	0	1	3674	3726	1646	5865	12813	2451
2	12	365	6	26	1	0	3	2	68	55	10	14	26	47	17	114	33	74	263	92	303	95385	249520	40834	78251	46540	140931
2	12	365	7	208	8	0	27	19	1035	455	67	39	51	112	135	404	295	64	2795	1072	262	50682	162642	87609	65883	57703	393436
2	12	365	8	3	0	0	0	0	17	0	1	4	11	12	2	30	5	24	36	9	80	77896	65743	7326	144486	80986	26360
2	12	365	9	78	5	0	5	8	400	163	15	14	13	42	42	126	85	26	1016	369	95	33584	117283	26179	42467	35379	135038
2	12	365	60	31	1	0	7	5	144	99	15	7	36	22	14	94	64	12	520	207	273	26705	39831	12104	16665	10981	72365
2	12	365	20	1	0	0	0	0	4	0	0	0	4	1	0	5	1	4	5	2	9	14413	8709	526	21378	9935	4655
2	12	365	21	1	0	0	1	1	2	0	0	5	13	6	2	26	2	24	8	3	28	42960	29068	3920	80975	46427	12582
2	12	365	22	8	0	0	1	0	44	36	5	3	6	28	8	50	21	24	194	64	208	35617	85133	10979	27552	34448	54167
2	12	365	23	0	0	0	0	0	0	0	0	0	0	0	0	0	0	0	0	0	0	0	0	0	0	0	0
2	12	365	24	5	0	0	3	0	29	0	7	0	3	2	0	12	8	4	32	7	44	15606	11407	1250	20863	34284	15091
2	12	365	25	0	0	0	0	0	0	0	0	0	0	0	0	0	0	0	0	0	0	1180	1150	0	2083	3439	0
2	12	365	26	0	0	0	0	0	0	0	0	0	0	0	0	0	0	0	0	0	0	150	31	0	200	48	0
2	12	365	27	0	0	0	0	0	0	0	0	0	0	0	0	0	0	0	0	0	0	521	496	0	652	251	0
2	12	365	28	3	1	0	0	1	2	0	1	2	4	3	1	11	3	7	6	2	32	18355	11247	2972	27685	29904	28239
2	12	365	29	5	0	0	0	2	20	19	6	1	4	8	8	27	14	12	106	36	92	15804	41564	9280	15373	21756	30046
2	12	365	30	0	0	0	0	0	0	0	0	0	0	1	0	1	0	1	0	0	1	727	454	0	2597	2815	68
2	12	365	31	1	0	0	0	0	0	0	0	1	6	4	1	12	0	12	0	0	20	30546	21451	1808	49639	40201	28989
2	12	365	32	1	0	0	1	1	1	0	1	2	4	8	5	20	3	17	10	4	38	16068	32633	7788	13585	19280	12659
2	12	365	33	19	1	0	3	2	53	31	3	2	5	15	13	38	21	14	152	63	60	14779	43762	9094	16642	17699	38134
2	12	365	34	77	4	0	7	8	265	151	17	13	14	32	34	110	78	15	771	304	63	8290	42498	22199	20101	14264	117338
2	12	365	35	163	6	0	20	12	732	383	60	27	35	93	104	319	224	45	2071	759	191	38505	122704	60136	56032	57058	315325
2	12	365	36	122	7	0	6	27	539	260	23	32	27	85	76	243	154	64	1642	645	206	49414	177588	61063	97414	43935	251494
2	12	365	37	176	6	0	13	14	759	364	45	13	25	108	89	280	214	33	2457	945	214	29518	114736	56932	49474	45366	320941
2	12	365	38	4	1	0	0	5	12	0	2	0	3	1	0	6	4	2	16	6	33	6429	5548	987	9165	13641	5927
2	12	365	39	0	0	0	0	0	0	0	0	0	0	0	0	0	0	0	0	0	0	29	88	0	66	34	0
2	12	365	40	1	1	0	0	1	0	0	0	1	0	1	1	3	0	3	0	0	3	6660	3695	395	10721	5459	537
2	12	365	41	7	0	0	1	0	21	13	2	3	3	8	4	20	11	8	90	33	24	10219	35100	6419	17129	10241	19790
2	12	365	42	0	0	0	0	0	0	0	0	1	0	2	0	3	0	3	0	0	4	9792	5448	107	19261	13418	1482
2	12	365	43	28	1	0	7	2	126	68	9	4	10	25	14	62	41	10	408	146	238	16262	40545	7883	14272	19116	55464
2	13	366	44	1	1	0	0	1	3	1	0	0	4	0	0	4	2	2	9	3	3	5002	3575	37	10022	7050	560
2	13	366	45	106	11	0	8	20	490	216	27	14	26	40	65	172	120	29	1280	499	152	23368	74633	43672	41599	23695	210758
2	13	366	46	2	0	0	0	0	0	2	0	0	0	2	1	3	2	1	6	3	1	1136	6096	944	2400	1521	1823
2	13	366	47	0	0	0	0	0	0	0	0	1	2	0	0	3	0	3	0	0	3	7032	6055	626	10024	15372	838
2	13	366	48	3	1	0	3	2	7	0	4	3	21	10	2	40	5	32	27	5	43	69054	46669	6462	114784	155112	22342
2	13	366	49	2	0	0	1	0	0	1	0	0	2	1	1	4	0	4	0	0	4	12444	9487	1811	25217	22146	686
2	13	366	50	1	0	0	0	0	11	0	0	1	1	0	0	2	0	2	0	0	4	1380	2136	0	3290	12568	528
2	13	366	51	4	1	0	0	1	13	0	0	1	3	5	0	9	2	6	9	3	6	11595	8967	896	14145	25877	4270
2	13	366	52	177	3	0	13	5	465	366	21	11	117	95	47	291	183	33	1373	479	642	74595	121099	33690	53240	33185	143757
2	13	366	53	0	0	0	0	0	0	0	0	3	15	22	3	43	1	42	1	1	52	67587	119263	11214	55343	28014	14909
2	13	366	10	450	18	1	53	32	2040	898	134	40	76	252	306	808	588	92	5782	2255	599	87599	252742	184297	105156	98449	892025
2	13	366	54	0	0	0	0	0	0	0	0	0	0	0	0	0	0	0	0	0	0	0	0	0	0	0	0
2	13	366	11	75	6	1	5	5	347	156	10	19	15	55	40	139	90	28	953	394	112	26603	96623	41414	54535	21691	174132
2	13	366	55	204	3	0	32	3	760	606	41	24	169	162	80	476	299	95	2976	1105	2332	197536	301109	84532	114171	73302	464905
2	13	366	12	0	0	0	0	0	0	0	0	1	4	0	0	5	0	5	0	0	5	15225	11848	954	34210	32113	1794
2	13	366	56	10	0	0	1	1	19	17	1	6	15	24	6	52	8	42	75	32	153	67757	122998	19257	53018	41107	36015
2	13	366	13	0	0	0	0	0	1	0	2	0	3	2	0	7	2	4	3	1	6	7725	3688	77	7451	11277	4707
2	13	366	57	1	0	0	0	0	1	1	0	0	5	2	0	7	2	5	7	2	5	9265	12504	3717	3355	4979	3248
2	13	366	14	138	2	0	10	3	523	232	33	9	15	54	65	176	134	18	1559	590	180	18315	50221	38354	21659	28094	244072
2	13	366	58	12	1	0	1	2	26	17	0	1	2	8	1	12	7	3	91	36	91	9098	16157	2969	6607	3450	13668
2	13	366	15	12	1	0	3	2	46	27	3	4	9	16	8	40	22	17	175	60	130	23568	54886	8230	34166	16435	36628
2	13	366	59	15	2	0	1	2	35	31	0	1	14	6	3	24	14	4	104	43	48	7370	14593	1861	6618	3505	11617
2	13	366	16	0	0	0	0	0	0	0	0	0	0	0	0	0	0	0	0	0	0	3097	1210	0	6502	2977	0
2	13	366	17	211	15	0	14	14	698	331	76	13	31	103	101	324	242	33	2029	776	191	25918	81689	56716	32323	48879	270773
2	13	366	18	1	0	0	0	0	2	0	0	0	0	0	0	0	0	0	0	0	0	3535	1786	0	4741	3510	0
2	13	366	19	0	0	0	0	0	0	0	0	0	0	0	0	0	0	0	0	0	0	0	0	0	0	0	0
2	13	366	1	2	0	0	0	0	5	0	0	0	0	0	0	0	0	0	0	0	0	1030	1326	502	3875	5238	0
2	13	366	2	4	0	0	0	0	15	1	2	1	2	10	1	16	6	8	20	6	24	6936	17418	1738	8432	3933	20785
2	13	366	3	6	0	0	5	0	34	20	6	3	6	13	3	31	13	17	284	71	358	13236	42872	10666	18693	19342	60958
2	13	366	4	0	0	0	0	0	0	0	0	0	0	0	0	0	0	0	0	0	0	2896	1251	0	3795	6826	0
2	13	366	5	1	0	0	1	0	3	0	2	0	1	1	1	5	2	2	5	0	6	3719	2585	2056	6607	10998	9697
2	13	366	6	32	4	0	2	4	115	68	6	14	26	52	25	123	37	74	419	131	359	85576	247216	40595	78174	44876	137287
2	13	366	7	209	1	0	13	11	968	380	68	24	49	93	127	361	278	51	2972	1184	323	55244	164444	82984	59143	62103	467404
2	13	366	8	3	0	1	0	0	26	0	0	6	19	11	3	39	3	35	32	8	60	78164	67316	8869	147215	79826	22591
2	13	366	9	62	2	0	6	1	245	115	22	2	18	52	42	136	89	31	789	291	116	33904	115321	26882	45412	38088	128407
2	13	366	60	42	0	0	13	3	118	122	11	6	35	18	10	80	58	8	439	173	344	25427	39420	13581	16372	12068	65575
2	13	366	20	0	0	0	0	0	0	0	1	0	5	4	0	10	1	9	4	2	12	14914	9944	322	24649	12131	12073
2	13	366	21	0	0	0	0	0	0	0	0	2	12	7	1	22	1	21	2	1	21	43530	29298	3199	83096	45258	11967
2	13	366	22	15	0	0	3	1	43	26	7	4	6	22	5	44	14	28	99	26	146	31934	82416	13898	30903	34748	44046
2	13	366	23	0	0	0	0	0	0	0	0	0	0	0	0	0	0	0	0	0	0	0	0	0	0	0	0
2	13	366	24	1	0	0	5	2	43	0	10	0	4	3	0	17	11	5	69	18	91	13783	12519	2048	22732	34193	22583
2	13	366	25	0	0	0	0	0	0	0	1	0	0	0	0	1	1	0	1	0	2	1635	683	0	1953	3175	456
2	13	366	26	0	0	0	0	0	0	0	0	0	0	0	0	0	0	0	0	0	0	39	124	0	285	50	0
2	13	366	27	0	0	0	0	0	0	0	0	0	0	0	0	0	0	0	0	0	0	136	188	0	781	207	0
2	13	366	28	1	2	0	0	1	5	0	2	1	5	3	0	11	2	8	5	3	51	14768	11476	3515	27940	31509	12727
2	13	366	29	10	0	0	0	1	19	20	1	1	6	17	4	29	10	17	126	34	143	16854	43165	8246	17482	24524	30898
2	13	366	30	0	0	0	0	0	0	0	0	1	0	1	0	2	0	2	0	0	2	792	1589	34	2238	2679	649
2	13	366	31	0	0	0	0	0	4	0	0	1	8	7	0	16	2	14	8	4	21	30258	20593	2674	49296	36758	11099
2	13	366	32	4	0	0	3	1	20	9	5	0	0	8	2	15	6	9	35	12	29	10875	33827	5504	15306	19403	19827
2	13	366	33	18	2	0	2	5	69	33	4	5	7	11	8	35	21	10	268	103	119	14655	43441	8651	17936	17234	57253
2	13	366	34	63	2	0	7	1	242	109	25	8	10	32	35	110	82	8	833	324	81	11378	40975	22851	20986	13716	134128
2	13	366	35	171	8	0	20	8	773	346	41	20	25	92	104	282	210	37	2357	895	275	28332	124627	68457	55768	55479	366181
2	13	366	36	130	3	0	7	8	554	248	36	37	40	90	75	278	163	83	1727	650	241	60066	173360	62889	98327	45019	321479
2	13	366	37	195	7	0	18	8	680	375	43	28	39	88	115	313	228	37	1998	745	220	40090	111832	62205	50994	42503	322988
2	13	366	38	2	2	0	0	2	6	0	1	1	3	2	0	7	2	2	10	1	3	10140	4281	869	11274	14420	4333
2	13	366	39	0	0	0	0	0	0	0	0	0	0	0	0	0	0	0	0	0	0	12	9	0	41	49	0
2	13	366	40	0	0	0	0	0	0	0	0	0	1	1	0	2	1	1	1	1	1	3894	3238	173	11099	5722	249
2	13	366	41	7	0	0	0	0	25	13	1	0	1	8	5	15	9	6	51	28	14	9499	35240	5620	17866	11470	14725
2	13	366	42	0	0	0	0	0	0	0	0	0	1	1	0	2	0	2	0	0	3	4488	6447	600	17635	14440	2356
2	13	366	43	22	0	0	2	1	97	66	12	2	6	24	18	62	40	11	264	90	92	10368	39272	10701	16466	17594	43350
2	14	365	44	0	0	0	0	0	0	0	0	0	2	1	0	3	0	2	1	0	3	4184	3803	37	9916	5621	971
2	14	365	45	89	5	0	8	5	431	208	22	13	21	63	50	169	125	28	1279	515	113	18760	75456	38206	42246	20299	169381
2	14	365	46	2	0	0	0	0	2	1	1	0	1	2	0	4	1	3	2	1	4	482	6267	776	2340	1172	1890
2	14	365	47	2	1	0	0	1	1	0	0	0	4	1	0	5	0	5	0	0	5	7019	4534	0	9439	14680	3183
2	14	365	48	1	0	0	1	0	5	0	4	2	11	10	4	31	5	25	5	1	56	61068	48381	10471	116758	152337	26802
2	14	365	49	2	0	0	0	0	2	0	0	0	2	0	0	2	0	2	0	0	2	11524	9394	1774	25067	21516	197
2	14	365	50	0	0	0	0	0	31	0	2	0	0	1	0	3	2	1	54	14	11	1834	2855	0	3127	11020	4432
2	14	365	51	1	0	0	1	0	12	0	1	0	4	3	0	8	2	4	31	6	9	9662	7330	2155	13132	24632	2440
2	14	365	52	138	4	1	18	8	424	331	18	17	129	88	44	296	190	48	1376	548	718	78848	118578	33329	50470	27466	145447
2	14	365	53	0	0	0	0	0	0	0	0	5	11	35	3	54	0	54	0	0	68	62738	120564	10398	52859	25178	16212
2	14	365	10	425	9	1	33	17	1947	803	116	57	101	224	279	777	552	100	5014	1873	481	85787	252092	174278	109601	90153	754937
2	14	365	54	0	0	0	0	0	0	0	0	0	0	0	0	0	0	0	0	0	0	0	0	0	0	0	0
2	14	365	11	57	2	0	3	8	358	134	7	15	20	54	51	147	90	40	984	371	117	24366	98450	39475	56387	18865	167409
2	14	365	55	218	0	1	17	3	758	579	33	25	192	159	87	496	291	122	2720	1009	2248	196198	298915	86635	113323	64667	431367
2	14	365	12	1	0	0	0	1	2	0	1	1	2	1	0	5	1	4	0	0	4	16810	13182	612	33189	32367	4591
2	14	365	56	12	0	0	1	1	14	13	5	8	25	34	5	77	13	61	46	20	107	63804	126154	16421	50546	32316	37601
2	14	365	13	1	1	0	0	1	0	0	0	0	0	2	0	2	0	2	0	0	2	4424	4503	247	8343	10355	904
2	14	365	57	0	0	0	1	0	15	4	2	0	3	2	2	9	4	5	22	12	13	7256	12682	3203	3230	4278	4835
2	14	365	14	123	6	0	11	11	504	213	37	6	26	65	70	204	153	18	1378	542	129	20020	51221	38987	22835	22995	210128
2	14	365	58	4	0	0	0	1	19	6	0	2	9	13	3	27	11	11	46	18	26	8273	16508	2126	7953	2474	6200
2	14	365	15	14	0	0	0	0	30	27	3	2	4	16	4	29	11	13	53	18	46	24589	55864	7682	32398	12618	19128
2	14	365	59	18	1	0	1	1	36	32	1	1	6	10	6	24	17	3	84	41	57	7678	14307	3029	6760	2843	13954
2	14	365	16	0	0	0	0	0	0	0	0	0	0	2	0	2	0	2	0	0	2	3353	1990	0	6028	2082	382
2	14	365	17	224	9	0	13	11	782	395	56	21	34	89	116	316	223	30	1976	765	162	28263	83543	57399	32536	43595	264570
2	14	365	18	0	0	0	0	1	10	0	3	0	1	2	0	6	3	3	15	2	13	3661	2541	0	4538	2990	5674
2	14	365	19	0	0	0	0	0	0	0	0	0	0	0	0	0	0	0	0	0	0	0	0	0	0	0	0
2	14	365	1	5	0	0	0	0	34	0	1	0	1	0	0	2	1	1	0	0	1	2197	962	502	3540	4369	1384
2	14	365	2	1	0	0	1	0	3	1	0	2	2	4	1	9	4	4	28	9	22	6343	17664	3202	8906	6101	6403
2	14	365	3	5	0	0	5	1	85	22	7	2	8	12	4	33	13	17	191	58	197	15650	40869	10270	18153	15207	42809
2	14	365	4	0	0	0	0	0	0	0	0	0	1	0	0	1	0	1	0	0	1	3154	1432	0	5129	7563	368
2	14	365	5	1	0	0	0	0	1	0	2	0	3	1	0	6	3	3	2	1	49	5761	3753	417	6419	10517	11719
2	14	365	6	23	0	0	3	0	70	69	8	14	23	72	26	143	48	83	493	165	511	91297	257106	42207	83188	42354	154957
2	14	365	7	220	3	0	21	11	802	373	52	28	55	115	115	365	253	46	2109	813	228	62303	168532	82148	67367	53223	371609
2	14	365	8	1	0	1	1	3	92	0	2	1	18	14	1	36	3	33	138	38	84	86333	50897	7827	149390	71862	25713
2	14	365	9	67	2	1	4	4	192	153	19	10	22	54	34	139	82	40	657	279	117	38185	114695	31538	45701	31885	127111
2	14	365	60	48	1	0	6	3	148	113	8	3	30	18	16	75	56	6	442	169	198	25820	39374	10323	17217	9863	54294
2	14	365	20	0	0	0	1	0	0	0	0	0	3	1	0	4	0	4	0	0	5	12123	7699	1371	23373	10093	2918
2	14	365	21	1	0	0	0	0	0	0	0	1	9	8	1	19	0	19	0	0	20	43732	27121	5614	86158	41111	6299
2	14	365	22	20	2	0	2	4	65	31	10	3	9	25	8	55	20	28	178	52	186	26653	80738	16901	29951	31389	51303
2	14	365	23	0	0	0	0	0	0	0	0	0	0	0	0	0	0	0	0	0	0	0	0	0	0	0	0
2	14	365	24	3	0	0	4	0	6	0	3	0	3	2	0	8	3	5	2	0	11	19211	11643	1617	21706	32876	4576
2	14	365	25	0	0	0	0	0	0	0	0	0	0	0	0	0	0	0	0	0	0	1488	582	0	1986	3812	0
2	14	365	26	0	0	0	0	0	0	0	0	0	0	0	0	0	0	0	0	0	0	26	193	0	189	37	0
2	14	365	27	0	0	0	0	0	0	0	0	0	0	0	0	0	0	0	0	0	0	57	170	0	786	170	0
2	14	365	28	1	4	0	0	3	3	0	1	1	2	1	0	5	1	4	2	0	42	16006	11827	4148	29853	27270	8423
2	14	365	29	5	0	0	0	1	34	21	4	1	6	23	2	36	13	17	115	31	68	16957	44001	7793	15522	22460	23380
2	14	365	30	0	0	0	0	0	0	0	0	0	1	0	0	1	0	1	0	0	1	1470	1118	210	2020	2654	401
2	14	365	31	1	0	0	0	0	1	0	0	1	2	1	1	5	0	5	0	0	13	32285	19686	4629	53744	35183	32692
2	14	365	32	2	0	0	0	0	6	10	3	3	3	12	1	22	7	15	50	12	80	11079	33257	6554	14056	18000	17226
2	14	365	33	16	2	0	0	0	71	41	1	3	5	15	10	34	19	13	219	82	68	12769	44186	11068	17734	17238	39271
2	14	365	34	60	4	0	7	5	267	109	10	12	16	30	36	104	71	15	708	238	57	13646	42508	20337	20233	11378	94815
2	14	365	35	161	9	0	13	8	607	322	54	17	37	105	96	309	223	45	1991	742	242	37167	122325	61106	56276	48877	338130
2	14	365	36	144	10	0	16	18	616	277	29	31	25	108	70	263	162	60	1636	627	196	47205	178058	61486	100526	37410	284904
2	14	365	37	175	6	0	10	12	851	339	52	33	33	104	86	308	226	39	2147	796	194	32284	111209	58311	49458	36922	275631
2	14	365	38	1	1	0	0	1	0	0	1	0	2	1	0	4	2	1	2	1	48	5980	5053	930	9667	14818	7542
2	14	365	39	0	0	0	0	0	0	0	0	0	0	0	0	0	0	0	0	0	0	69	46	0	54	30	0
2	14	365	40	0	0	0	0	0	0	0	0	1	1	0	0	2	0	2	0	0	3	5562	3243	197	11139	5032	357
2	14	365	41	10	0	0	0	0	39	19	2	2	4	15	5	28	12	16	171	58	47	10998	35994	5112	16126	8243	38639
2	14	365	42	0	0	0	1	0	1	0	0	0	2	0	0	2	0	1	3	0	2	8162	6255	960	18057	12311	3298
2	14	365	43	27	2	0	3	5	97	41	10	3	7	18	12	50	36	12	458	168	462	15230	38043	10580	16015	16723	84102
2	15	365	44	0	0	0	0	0	0	0	0	0	1	0	0	1	0	1	0	0	1	4325	3629	69	8967	6080	168
2	15	365	45	88	7	0	8	10	423	186	19	16	18	45	75	173	109	35	1281	482	142	26640	74102	45099	37668	24007	221562
2	15	365	46	2	0	0	0	0	4	3	0	0	1	2	1	4	2	1	5	3	1	969	6084	931	2496	1204	2137
2	15	365	47	2	1	0	1	1	0	1	0	0	2	4	0	6	1	5	2	1	5	6778	5132	483	9167	16539	950
2	15	365	48	3	0	0	1	6	15	0	5	1	13	12	3	34	6	26	18	5	70	61050	49437	11957	117832	163750	22456
2	15	365	49	1	0	0	0	0	8	0	0	2	4	0	0	6	1	4	15	4	5	13845	9006	260	25316	21350	1636
2	15	365	50	0	0	0	0	0	0	0	0	1	0	0	0	1	0	1	0	0	1	4602	2001	188	3020	12109	159
2	15	365	51	0	0	0	3	0	4	0	1	1	3	4	1	10	1	9	4	2	9	11822	6803	2635	12949	25161	3143
2	15	365	52	129	1	0	11	1	365	320	17	15	112	97	41	282	171	49	1155	417	526	76028	120845	35749	50571	29771	135160
2	15	365	53	0	0	0	0	0	0	0	0	4	10	17	5	36	0	35	1	0	41	61052	120574	9673	46527	28747	12201
2	15	365	10	436	18	1	52	32	2087	835	124	45	83	233	283	768	566	99	5093	1990	523	82009	262921	183165	108394	98868	782782
2	15	365	54	0	0	0	0	0	0	0	0	0	0	0	0	0	0	0	0	0	0	0	0	0	0	0	0
2	15	365	11	75	5	0	5	7	311	130	12	16	13	45	49	135	82	35	914	340	122	29643	98133	43379	55159	21204	184471
2	15	365	55	220	0	1	17	3	792	614	39	36	180	159	88	502	304	112	2626	916	1880	186241	298084	81972	118468	71700	426061
2	15	365	12	1	0	0	0	0	1	0	0	1	6	7	0	14	1	13	2	2	14	17822	11768	331	33859	34567	2837
2	15	365	56	6	1	0	2	2	41	22	4	5	15	30	4	58	18	39	111	43	89	62320	126734	18088	46378	35171	27198
2	15	365	13	1	1	0	0	0	3	0	1	0	2	1	0	4	1	3	1	0	4	6355	3557	1151	8116	9839	1450
2	15	365	57	1	0	0	0	0	4	5	1	1	3	4	0	9	3	5	15	7	19	8374	12654	2642	2901	4680	9735
2	15	365	14	115	3	1	8	14	445	202	34	12	15	71	73	205	150	16	1147	440	113	16643	49205	44760	21441	24720	178446
2	15	365	58	8	0	0	0	0	14	16	0	1	7	4	5	17	5	8	52	19	34	8161	16559	2077	6965	2805	5228
2	15	365	15	15	1	0	4	1	76	30	2	5	6	17	6	36	18	14	148	49	50	16253	55109	8605	30309	14734	23132
2	15	365	59	14	0	0	0	0	28	27	3	2	12	10	5	32	20	5	124	55	58	7444	14670	2836	5936	2665	12777
2	15	365	16	1	0	0	0	0	1	0	0	0	1	1	0	2	1	1	2	1	1	3183	2864	382	5514	2363	912
2	15	365	17	202	10	0	24	21	741	323	58	17	29	103	112	319	227	30	1615	606	149	26795	86834	56697	32963	47177	227814
2	15	365	18	0	0	0	0	0	0	0	0	0	0	0	0	0	0	0	0	0	0	3178	1846	666	3824	2533	0
2	15	365	19	0	0	0	0	0	0	0	0	0	0	0	0	0	0	0	0	0	0	0	0	0	0	0	0
2	15	365	1	2	0	0	0	0	7	0	1	0	4	2	0	7	4	2	55	13	3	2572	2340	0	3473	4518	1489
2	15	365	2	2	0	0	1	0	4	5	1	1	0	8	0	10	2	6	10	2	11	9311	16243	4938	8921	6029	9342
2	15	365	3	7	0	0	1	1	18	13	2	1	5	13	4	25	8	14	65	22	31	15731	42784	8823	18278	19444	17643
2	15	365	4	0	0	0	0	0	0	0	0	0	1	1	0	2	0	2	0	0	2	3500	3554	0	3480	7224	1394
2	15	365	5	1	0	0	0	0	2	0	1	0	3	0	0	4	1	1	6	0	13	3957	3194	2355	5884	12178	4701
2	15	365	6	27	1	0	3	2	74	65	10	8	31	57	21	127	37	78	262	94	181	96678	248403	46493	76911	44615	110926
2	15	365	7	212	10	0	25	13	925	380	74	21	40	117	145	397	267	57	2453	946	257	46025	172599	91173	64547	59987	415625
2	15	365	8	2	0	0	0	0	12	0	1	4	18	17	1	41	2	40	4	2	67	79182	51767	7903	143882	81020	27146
2	15	365	9	74	0	0	6	0	313	139	21	12	17	49	44	143	92	39	784	309	122	30552	109880	32545	42702	35231	140607
2	15	365	60	43	0	0	3	1	77	102	3	6	33	30	20	92	49	16	368	137	283	26164	43085	10270	18034	11702	57555
2	15	365	20	0	0	0	0	0	0	0	0	1	2	2	0	5	0	5	0	0	5	9514	7085	1497	21506	10018	2302
2	15	365	21	1	0	0	0	0	7	0	3	3	9	3	4	22	3	18	5	2	69	46493	27639	5925	81286	45883	25373
2	15	365	22	13	2	0	3	4	68	36	5	6	9	20	16	56	19	29	249	79	257	31518	80229	17434	27515	33486	61775
2	15	365	23	0	0	0	0	0	0	0	0	0	0	0	0	0	0	0	0	0	0	0	0	0	0	0	0
2	15	365	24	1	0	0	1	0	7	0	1	1	6	1	0	9	3	6	13	3	11	16966	10903	525	21376	37678	6985
2	15	365	25	0	0	0	0	0	0	0	0	0	0	0	0	0	0	0	0	0	0	1142	1448	0	2117	3442	0
2	15	365	26	0	0	0	0	0	0	0	0	0	0	0	0	0	0	0	0	0	0	14	21	0	200	48	0
2	15	365	27	0	0	0	0	0	0	0	0	0	0	0	0	0	0	0	0	0	0	186	125	0	652	251	0
2	15	365	28	2	6	0	2	4	5	0	0	2	4	3	0	9	1	8	1	1	9	14308	10257	647	28520	31698	9134
2	15	365	29	10	1	0	4	2	26	24	3	2	8	10	5	28	12	13	92	27	94	14480	42886	9236	16228	23495	29272
2	15	365	30	0	0	0	0	0	0	0	0	0	0	0	0	0	0	0	0	0	0	850	625	176	2597	2815	0
2	15	365	31	0	0	0	0	0	2	0	0	3	4	6	0	13	1	12	6	1	20	27519	17519	3243	49376	39200	6076
2	15	365	32	3	0	0	0	1	19	8	4	2	2	7	2	17	5	12	17	9	114	9245	34962	6251	14058	19424	19895
2	15	365	33	15	2	0	0	3	49	24	4	5	5	11	10	35	17	10	102	32	56	14406	43440	9081	16645	18182	29732
2	15	365	34	58	1	0	4	4	180	105	15	6	14	32	38	105	78	15	505	200	56	15662	42379	24245	21139	13649	94184
2	15	365	35	146	2	0	18	5	646	299	45	14	33	95	106	293	207	37	1677	665	164	41029	119746	72412	56059	57380	263933
2	15	365	36	138	8	0	5	15	561	265	30	37	24	100	97	288	169	67	1586	591	206	47909	172383	71442	97699	42474	262578
2	15	365	37	169	3	0	20	10	664	339	52	21	30	94	108	305	221	40	1725	671	195	34655	107689	70524	49006	42404	302507
2	15	365	38	1	0	0	0	0	0	0	0	0	1	1	2	4	1	3	1	1	3	6129	4817	1249	9341	14055	1910
2	15	365	39	0	0	0	0	0	0	0	0	0	0	0	0	0	0	0	0	0	0	99	21	0	66	34	0
2	15	365	40	0	0	0	0	0	0	0	0	0	2	0	0	2	0	2	0	0	2	6285	5291	24	10819	5437	371
2	15	365	41	11	0	0	1	3	20	16	3	0	6	14	3	26	12	14	72	31	60	13654	35203	4228	16301	8804	22062
2	15	365	42	0	0	0	0	0	0	0	1	0	1	5	0	7	1	6	0	0	7	8529	8112	1211	19383	13240	3089
2	15	365	43	28	0	0	4	1	96	36	12	4	8	15	14	53	35	12	251	88	90	15386	39353	10121	14279	18007	38808
3	1	366	44	1	0	0	0	0	0	0	0	0	1	1	0	2	0	2	0	0	2	730	2823	777	119	7119	623
3	1	366	45	121	2	0	39	4	489	279	18	15	31	58	45	167	125	16	1524	542	154	37365	46229	36484	29997	22997	184577
3	1	366	46	2	0	0	0	0	13	3	0	0	1	0	0	1	1	0	15	4	0	2633	2546	57	1542	1386	1800
3	1	366	47	2	0	0	0	0	1	0	0	0	0	1	1	2	0	2	0	0	2	442	4845	433	224	15772	448
3	1	366	48	11	1	0	12	3	15	0	4	0	3	7	1	15	7	8	15	5	34	5755	46377	3530	1663	162717	12150
3	1	366	49	2	0	0	1	0	2	0	2	0	1	2	0	5	2	3	1	0	10	750	8792	1747	156	21063	1750
3	1	366	50	1	0	0	1	0	3	0	0	0	0	0	0	0	0	0	0	0	0	167	2802	99	11	12759	0
3	1	366	51	2	0	0	2	5	7	0	1	0	2	0	1	4	2	2	21	10	3	1208	6686	797	284	25819	1534
3	1	366	52	207	3	0	48	6	597	383	37	18	75	117	56	303	209	35	1593	599	930	53390	85771	38117	53453	30342	190172
3	1	366	53	4	1	0	1	1	11	0	2	0	7	7	0	16	3	13	19	5	22	17667	31543	2044	1783	28272	7038
3	1	366	10	539	13	1	202	27	2242	1384	104	64	193	276	262	899	677	66	7513	2897	680	140849	200286	185290	108307	93233	996562
3	1	366	54	0	0	0	0	0	0	0	0	0	0	0	0	0	0	0	0	0	0	0	0	0	0	0	0
3	1	366	11	89	6	2	22	10	363	130	14	15	27	27	30	113	70	19	659	202	244	28495	37638	38805	30534	23447	118040
3	1	366	55	294	10	0	102	24	1648	656	67	57	158	204	130	616	433	74	4523	1599	2961	115748	180716	109024	114439	64557	634973
3	1	366	12	1	1	0	0	1	2	0	1	0	2	2	0	5	1	1	12	1	11	1155	12753	1490	1223	32005	1848
3	1	366	56	22	0	0	9	0	85	0	8	4	21	20	8	61	25	30	178	63	229	31529	48323	9592	27107	38091	47427
3	1	366	13	2	0	0	0	0	3	0	0	0	0	1	0	1	0	1	0	0	1	1314	3757	475	88	11818	148
3	1	366	57	2	1	0	0	1	2	0	0	0	2	2	0	4	0	3	3	0	4	3017	3659	1309	333	5096	1059
3	1	366	14	161	9	0	53	14	570	398	37	16	62	71	79	265	201	11	2161	847	160	25256	36766	42384	20619	21774	249489
3	1	366	58	6	1	0	0	1	1	1	1	1	1	3	1	7	5	0	8	6	10	3221	6956	2128	2888	3482	2840
3	1	366	15	4	0	0	4	0	4	3	1	0	2	2	1	6	3	2	6	3	12	1723	8782	3656	678	16503	2889
3	1	366	59	8	0	0	3	0	13	17	1	1	11	4	3	20	13	6	37	20	36	5427	10524	2174	5390	2973	10221
3	1	366	16	1	0	0	0	0	11	0	1	0	1	0	0	2	2	0	13	3	18	245	1826	0	48	2805	2936
3	1	366	17	246	12	2	96	27	723	520	57	22	97	132	103	411	306	29	2594	993	192	42046	60028	60138	33044	39912	271936
3	1	366	18	1	0	0	0	0	0	0	0	0	0	0	0	0	0	0	0	0	0	214	1818	0	14	3510	0
3	1	366	19	0	0	0	0	0	0	0	0	0	0	0	0	0	0	0	0	0	0	0	0	0	0	0	0
3	1	366	1	1	1	0	0	1	2	0	0	0	0	0	0	0	0	0	0	0	0	105	1354	380	1	5238	0
3	1	366	2	3	0	0	1	0	1	1	0	0	1	0	0	1	1	0	1	1	0	359	4369	1224	63	7953	18
3	1	366	3	8	0	0	3	0	39	2	3	0	0	1	1	5	4	1	20	5	28	4688	9647	6125	1296	22033	16441
3	1	366	4	0	0	0	0	0	0	0	0	0	0	1	0	1	0	1	0	0	1	287	3264	225	179	6802	72
3	1	366	5	1	0	0	2	0	1	0	0	0	0	0	0	0	0	0	0	0	0	410	3535	0	66	12402	0
3	1	366	6	45	4	0	18	4	163	55	10	13	15	39	10	87	38	40	418	144	79	29306	111315	18495	37549	47019	85211
3	1	366	7	259	4	0	107	21	1169	601	70	24	119	189	115	517	374	50	3987	1510	404	86458	133433	90500	57338	52882	574601
3	1	366	8	13	0	0	4	0	59	0	4	2	1	18	3	28	9	17	21	11	23	27477	66768	11604	27429	80509	18750
3	1	366	9	84	3	0	23	3	233	185	10	11	31	26	31	109	72	23	785	290	102	39274	59088	30617	38756	40026	124857
3	1	366	60	53	0	0	14	5	161	101	9	9	31	43	32	124	90	15	600	237	391	17763	22345	20817	15561	8985	81436
3	1	366	20	6	1	0	1	1	5	0	0	0	0	1	1	2	0	2	0	0	2	1065	6890	2697	41	12195	1142
3	1	366	21	2	0	0	0	0	6	0	3	0	1	2	0	6	3	3	4	2	8	2529	28363	2148	1830	44890	3783
3	1	366	22	32	3	1	13	4	124	14	10	2	20	11	7	50	27	8	145	51	20	18607	28164	12071	13422	36787	30922
3	1	366	23	0	0	0	0	0	0	0	0	0	0	0	0	0	0	0	0	0	0	0	0	0	0	0	0
3	1	366	24	4	0	0	6	0	12	0	7	0	1	5	2	15	8	6	8	1	42	855	10309	1252	59	37540	12638
3	1	366	25	1	1	0	0	1	1	0	0	0	0	0	0	0	0	0	0	0	0	443	1093	14	224	3479	0
3	1	366	26	0	0	0	0	0	0	0	0	0	0	0	0	0	0	0	0	0	0	6	86	0	0	50	0
3	1	366	27	1	0	0	0	0	8	0	0	0	0	0	0	0	0	0	0	0	0	0	267	0	0	207	0
3	1	366	28	8	2	0	8	3	26	0	2	0	1	4	1	8	3	5	18	5	15	1439	14591	979	155	33549	4294
3	1	366	29	14	2	0	2	2	39	3	2	1	1	8	3	15	9	5	60	26	15	2531	12148	4517	2565	25296	15049
3	1	366	30	0	0	0	0	0	0	0	0	0	0	0	0	0	0	0	0	0	0	46	598	0	58	2680	0
3	1	366	31	1	0	0	2	2	6	0	2	0	2	3	2	9	3	4	53	14	11	3819	18942	7821	10530	38474	11630
3	1	366	32	2	1	0	6	1	34	0	2	0	2	2	1	7	4	2	42	18	34	1830	5432	1104	67	19061	8578
3	1	366	33	19	0	0	4	0	65	32	8	0	3	6	6	23	15	5	127	48	49	3108	9316	6896	1915	16132	53617
3	1	366	34	66	0	1	25	1	291	154	5	12	29	34	24	104	65	15	904	316	101	20977	31238	22955	23566	13157	142185
3	1	366	35	197	2	0	82	3	741	487	33	15	71	90	68	277	206	39	2225	848	252	72887	110400	50899	59839	56915	337882
3	1	366	36	167	7	0	46	25	676	205	31	21	40	58	45	195	132	35	1590	527	287	53117	78098	57382	54083	47701	253798
3	1	366	37	178	5	0	76	11	895	471	33	22	73	99	59	286	203	40	2700	1024	276	63757	92495	48488	53813	47908	373314
3	1	366	38	5	1	0	0	1	7	0	1	0	0	0	0	1	1	0	0	0	7	311	4613	1141	59	15742	1962
3	1	366	39	0	0	0	0	0	0	0	0	0	0	0	0	0	0	0	0	0	0	0	40	0	0	49	0
3	1	366	40	3	0	0	2	0	29	0	0	0	0	0	0	0	0	0	0	0	0	812	3900	949	10	5766	0
3	1	366	41	13	0	0	1	0	49	24	4	0	4	2	3	13	10	4	118	46	16	6554	8795	5976	3242	11893	17083
3	1	366	42	5	2	0	1	3	11	0	0	0	0	1	1	2	0	2	0	0	3	625	7907	1954	155	12673	3226
3	1	366	43	36	1	0	23	2	119	65	8	4	10	21	6	49	30	7	353	132	34	10918	16816	5795	9276	20421	52571
3	2	365	44	1	0	0	0	0	8	0	1	0	0	1	0	2	1	1	8	1	2	185	3300	671	187	5816	709
3	2	365	45	93	8	0	16	11	361	241	20	11	23	54	59	167	129	22	2311	812	580	31888	43485	38425	27817	18851	380917
3	2	365	46	0	0	0	0	0	6	0	1	1	1	1	0	4	3	1	20	8	2	1632	1916	261	1604	1151	811
3	2	365	47	0	0	0	0	1	8	0	2	0	0	0	0	2	2	0	8	2	1	689	4896	437	68	14651	1156
3	2	365	48	10	3	0	8	3	31	0	6	0	2	10	1	19	10	8	31	7	91	5346	49167	6206	1424	152945	26928
3	2	365	49	2	0	0	0	0	5	0	0	0	0	4	0	4	0	4	0	0	4	565	9311	1935	315	21160	921
3	2	365	50	1	0	0	1	1	3	0	3	0	0	2	0	5	4	1	8	4	7	107	2425	34	91	10386	4522
3	2	365	51	4	2	0	2	2	14	0	3	0	1	0	0	4	4	0	21	7	24	1559	7367	1242	402	23904	5518
3	2	365	52	156	3	0	16	2	453	316	26	21	70	103	69	289	202	30	1980	732	1606	53228	94629	39086	49455	23837	271249
3	2	365	53	3	0	0	1	0	2	0	0	0	11	14	1	26	1	24	6	1	29	39318	61205	2413	1779	24971	7681
3	2	365	10	466	10	0	95	17	1463	998	96	57	121	272	236	782	591	83	6981	2680	762	120595	193345	169710	104664	82134	1029812
3	2	365	54	0	0	0	0	0	0	0	0	0	0	0	0	0	0	0	0	0	0	0	0	0	0	0	0
3	2	365	11	74	7	2	8	16	408	120	13	11	19	36	32	111	75	22	1128	355	257	21210	36625	40759	28155	19509	163271
3	2	365	55	198	2	0	25	9	814	469	48	38	116	148	108	458	308	82	3568	1362	2976	121300	191680	124834	108316	60766	547052
3	2	365	12	2	1	0	0	0	1	0	1	0	0	5	0	6	1	5	2	0	20	1842	11327	1142	864	32030	7330
3	2	365	56	7	1	0	1	2	101	0	7	3	18	15	5	48	20	25	188	66	162	51173	64938	11858	25745	35336	44425
3	2	365	13	0	0	0	1	0	5	0	1	0	0	1	0	2	2	0	10	3	19	81	4597	148	14	10483	1792
3	2	365	57	1	0	0	0	0	1	0	0	0	2	1	0	3	0	1	4	0	1	4603	6802	945	315	4472	453
3	2	365	14	155	3	0	32	8	472	373	43	14	46	54	71	228	184	11	2044	762	219	24456	33326	40404	20238	17175	288838
3	2	365	58	4	0	0	0	1	8	2	1	0	0	4	0	5	2	1	8	2	1	5428	8740	2291	2884	2639	838
3	2	365	15	4	1	0	1	2	14	8	2	1	0	4	1	8	5	2	118	18	187	796	9619	3480	561	16449	24355
3	2	365	59	9	0	0	0	0	19	14	0	0	3	5	3	11	7	1	72	30	60	4606	10550	3620	5923	2636	9984
3	2	365	16	0	0	0	0	0	3	0	0	0	1	2	0	3	1	2	5	3	23	1459	1761	0	10	1784	4115
3	2	365	17	236	6	0	49	13	580	526	45	21	72	109	126	373	291	30	2799	1121	288	38080	58729	63546	29722	37058	382946
3	2	365	18	1	0	0	0	0	0	0	0	0	0	0	0	0	0	0	0	0	0	458	2106	0	8	3027	0
3	2	365	19	0	0	0	0	0	0	0	0	0	0	0	0	0	0	0	0	0	0	0	0	0	0	0	0
3	2	365	1	1	1	0	0	0	2	0	0	0	0	0	0	0	0	0	0	0	0	1	2069	0	7	4522	0
3	2	365	2	2	0	0	0	0	4	2	2	0	0	1	0	3	2	1	0	0	1	224	2665	292	81	6935	4323
3	2	365	3	12	4	0	3	5	131	3	5	0	1	3	1	10	5	4	57	15	82	2155	7465	3143	1680	20076	14904
3	2	365	4	0	0	0	1	0	4	0	1	0	0	1	0	2	1	1	5	1	2	58	1839	251	97	7294	1619
3	2	365	5	1	0	0	0	0	2	0	1	0	0	0	0	1	1	0	2	2	0	246	3111	407	94	12639	882
3	2	365	6	37	3	0	8	4	169	55	9	10	19	19	12	69	45	18	502	172	106	28064	23472	19598	38006	45038	96114
3	2	365	7	249	8	0	51	13	775	485	35	27	76	148	126	412	286	64	3102	1238	376	65477	125492	104057	62250	48654	469317
3	2	365	8	7	2	2	4	2	85	0	4	1	8	12	4	29	8	19	135	50	30	24582	69007	7716	27810	72046	29645
3	2	365	9	72	1	1	13	1	334	123	25	9	23	43	23	123	88	23	1019	365	117	37097	58329	22148	37585	31565	143069
3	2	365	60	41	1	0	2	2	128	95	7	3	37	25	20	92	60	14	526	201	428	17798	24889	21880	15680	8826	77357
3	2	365	20	3	0	0	0	0	12	0	2	0	2	1	2	7	3	2	20	4	3	847	7756	1358	79	10270	4356
3	2	365	21	2	0	0	1	0	15	0	2	0	1	2	0	5	3	2	27	10	12	3333	26700	1475	2619	40711	4317
3	2	365	22	22	3	0	3	3	94	14	5	4	10	8	11	38	22	11	248	82	50	14458	27455	10448	13257	36047	58944
3	2	365	23	0	0	0	0	0	0	0	0	0	0	0	0	0	0	0	0	0	0	0	0	0	0	0	0
3	2	365	24	5	1	0	1	1	15	0	1	0	1	5	0	7	4	3	26	4	15	1171	11808	784	68	33302	9369
3	2	365	25	0	0	0	0	0	1	0	2	0	0	0	0	2	2	0	2	0	0	31	1728	0	130	3541	578
3	2	365	26	0	0	0	0	0	0	0	0	0	0	0	0	0	0	0	0	0	0	10	5	0	1	37	0
3	2	365	27	0	0	0	0	0	14	0	1	0	0	0	0	1	1	0	28	9	1	0	151	0	0	170	840
3	2	365	28	7	6	0	4	6	17	0	5	0	2	3	0	10	6	3	42	19	19	1307	9879	2319	371	27639	10354
3	2	365	29	10	0	0	3	2	39	2	6	0	4	5	4	19	11	7	53	21	99	2797	9771	4634	2251	22930	27410
3	2	365	30	0	0	0	0	0	0	0	0	0	0	0	0	0	0	0	0	0	0	34	1192	0	97	2705	0
3	2	365	31	3	0	0	0	0	5	0	1	2	1	3	2	9	2	7	8	3	16	8206	20299	4768	11614	36783	20935
3	2	365	32	5	2	0	0	3	9	0	1	0	1	1	1	4	2	2	5	1	11	492	6369	2240	94	17750	10956
3	2	365	33	21	2	0	3	3	58	28	9	1	4	7	4	25	18	6	249	86	65	5385	10267	3971	1787	15229	39606
3	2	365	34	41	2	0	12	10	237	88	16	10	19	28	19	92	66	15	601	242	51	18343	30620	19709	22869	11098	80472
3	2	365	35	160	5	1	42	9	681	382	51	25	56	73	75	280	216	37	2630	1026	232	55566	98531	52069	57581	49686	356466
3	2	365	36	118	14	0	19	21	697	177	44	16	34	59	49	202	140	36	1957	661	464	42867	75516	58290	52780	41032	323564
3	2	365	37	167	7	1	33	11	587	328	36	16	50	93	65	260	189	48	2727	985	276	52498	85133	49855	50580	39849	361307
3	2	365	38	2	0	0	3	0	25	0	2	0	0	3	1	6	4	2	35	15	4	814	5878	1141	11	15313	2865
3	2	365	39	0	0	0	0	0	0	0	0	0	0	0	0	0	0	0	0	0	0	87	38	0	0	30	0
3	2	365	40	3	0	0	1	0	68	0	0	0	0	3	1	4	2	2	79	22	36	262	3875	1628	40	5025	5157
3	2	365	41	12	0	0	4	2	27	8	4	1	3	6	5	19	13	7	61	27	18	3390	9662	5535	2164	9593	18784
3	2	365	42	3	3	0	1	2	42	0	3	0	0	0	1	4	3	1	22	5	4	371	5963	2252	35	12470	5548
3	2	365	43	43	2	1	4	2	135	49	8	4	6	10	7	35	27	3	195	66	20	10325	13983	9086	9401	17818	25106
3	3	365	44	0	0	0	0	0	7	0	1	0	0	1	0	2	2	0	15	4	14	347	3319	228	114	6050	1970
3	3	365	45	90	6	0	6	14	316	205	20	21	14	56	52	163	117	24	1124	423	109	19874	70019	28735	37191	20163	154709
3	3	365	46	0	0	0	0	0	0	0	0	0	0	1	0	1	0	1	0	0	1	1059	6384	269	2538	1248	48
3	3	365	47	1	0	0	0	0	1	0	3	0	0	3	0	6	3	3	1	1	12	393	5452	92	36	15704	2897
3	3	365	48	5	6	0	3	3	14	0	7	0	3	17	5	32	10	22	13	6	83	5769	46893	8051	1290	160216	38449
3	3	365	49	4	0	0	3	1	12	0	1	0	1	4	0	6	2	4	6	1	11	1261	10227	2748	391	21429	3486
3	3	365	50	1	0	0	1	0	2	0	3	0	0	1	0	4	3	1	0	0	42	374	2437	414	34	11030	6478
3	3	365	51	3	3	0	0	3	14	0	2	0	1	1	2	6	2	3	2	0	3	894	8404	1348	458	24299	2662
3	3	365	52	146	3	0	17	3	279	286	22	11	79	89	55	256	168	40	1004	382	514	51087	111717	32743	48640	26437	116890
3	3	365	53	0	0	0	0	0	0	0	0	3	9	25	1	38	1	34	7	2	52	44106	93704	4219	46515	29386	16835
3	3	365	10	440	5	0	22	20	1215	950	118	46	85	229	240	718	527	87	4997	1994	499	82092	242083	164799	103236	97225	727639
3	3	365	54	0	0	0	0	0	0	0	0	0	0	0	0	0	0	0	0	0	0	0	0	0	0	0	0
3	3	365	11	42	7	0	3	7	238	63	12	20	8	48	26	114	70	33	749	286	102	20165	94223	27378	55907	20977	112731
3	3	365	55	186	1	1	25	1	490	502	25	30	119	115	108	397	255	92	2307	906	1846	124290	251706	113844	115410	68402	382994
3	3	365	12	3	1	0	0	0	2	0	1	0	2	2	0	5	1	4	0	0	4	2012	13397	1524	1201	33442	2805
3	3	365	56	8	1	0	0	1	16	0	1	2	6	19	3	31	7	24	37	14	67	50215	111611	11783	46688	35315	21588
3	3	365	13	1	0	0	0	0	1	0	1	0	1	2	0	4	1	3	2	0	3	368	4222	148	11	9836	3397
3	3	365	57	2	0	0	0	0	2	0	1	2	2	3	0	8	1	7	1	0	8	4986	10389	452	2868	5040	2223
3	3	365	14	143	5	0	14	7	380	332	42	16	31	63	86	238	188	13	2021	798	196	17309	35825	42464	18168	20713	269572
3	3	365	58	1	1	0	0	1	8	1	0	2	1	5	0	8	3	4	25	9	7	5741	15339	1592	7166	3033	2087
3	3	365	15	3	1	0	1	0	13	6	1	1	0	0	1	3	2	0	25	5	16	6506	13182	1726	7268	18491	3860
3	3	365	59	11	0	0	5	0	17	23	4	2	3	8	0	17	8	4	60	30	35	6351	13573	2403	5992	3020	6464
3	3	365	16	0	0	0	0	0	0	0	0	0	0	1	0	1	0	1	0	0	1	16	2488	188	19	2383	377
3	3	365	17	244	17	1	16	32	501	476	63	21	36	117	135	372	281	28	2033	816	167	21555	64089	57247	30632	38627	261694
3	3	365	18	2	0	0	0	0	1	0	0	0	0	0	0	0	0	0	0	0	0	230	1994	0	14	2809	0
3	3	365	19	0	0	0	0	0	0	0	0	0	0	0	0	0	0	0	0	0	0	0	0	0	0	0	0
3	3	365	1	1	1	0	0	0	4	0	0	0	0	0	0	0	0	0	0	0	0	28	1533	0	13	4801	0
3	3	365	2	3	0	0	1	0	16	0	0	1	1	0	0	2	1	1	1	1	1	744	4021	237	1267	6755	38
3	3	365	3	12	2	0	4	8	72	5	7	0	1	6	1	15	12	2	169	56	43	7375	15191	2185	5741	20725	21388
3	3	365	4	0	0	0	0	0	0	0	0	0	1	1	0	2	0	2	0	0	2	1387	2203	158	36	7162	3230
3	3	365	5	1	0	0	1	0	0	0	2	0	0	1	0	3	2	1	0	0	1	70	3254	407	16	13282	2934
3	3	365	6	26	2	0	2	1	111	33	11	12	20	33	8	84	38	43	231	87	87	37177	102419	15041	62009	47827	70475
3	3	365	7	246	9	0	15	15	688	451	55	20	38	128	120	361	261	59	2664	1045	251	53173	140800	100955	61358	56252	382283
3	3	365	8	7	2	0	1	0	33	0	1	0	5	12	5	23	3	19	59	17	28	24218	70941	7279	28277	82102	16093
3	3	365	9	62	0	0	3	4	209	111	17	11	24	56	22	130	82	36	830	319	115	34483	101712	19355	42497	35365	124404
3	3	365	60	37	1	0	2	0	71	84	9	4	29	20	14	76	46	14	276	113	181	18053	30190	18834	16836	10420	39692
3	3	365	20	3	0	0	0	0	2	0	1	0	0	1	0	2	1	1	0	0	8	829	7612	1116	121	9998	1653
3	3	365	21	4	0	0	1	1	5	0	0	1	0	5	0	6	1	5	3	1	6	2238	27143	1406	2182	47540	2559
3	3	365	22	15	3	0	4	1	50	7	8	3	6	14	11	42	21	18	141	50	37	20555	32202	6942	18505	37281	41887
3	3	365	23	0	0	0	0	0	0	0	0	0	0	0	0	0	0	0	0	0	0	0	0	0	0	0	0
3	3	365	24	4	0	0	2	2	12	0	2	0	1	0	2	5	3	0	13	2	0	1333	12526	2480	139	35984	6370
3	3	365	25	0	0	0	0	0	0	0	0	0	0	0	0	0	0	0	0	0	0	722	433	0	125	3442	0
3	3	365	26	0	0	0	0	0	0	0	0	0	0	0	0	0	0	0	0	0	0	16	207	0	0	48	0
3	3	365	27	0	0	0	0	0	0	0	0	0	0	0	0	0	0	0	0	0	0	0	278	0	1	233	0
3	3	365	28	3	15	0	1	10	40	0	4	0	2	4	1	11	4	3	36	6	65	688	10941	2105	164	31097	9571
3	3	365	29	8	1	0	1	2	33	6	6	0	3	4	0	13	11	2	64	23	13	5983	12432	3816	3921	23028	12401
3	3	365	30	0	0	0	0	0	0	0	0	0	0	0	0	0	0	0	0	0	0	19	867	0	110	2815	0
3	3	365	31	1	0	0	0	0	0	0	0	1	3	5	0	9	1	8	2	1	14	5084	22647	1175	10390	40554	6779
3	3	365	32	3	0	0	0	2	11	0	1	0	2	1	1	5	4	1	28	7	17	385	6767	2237	122	18862	6340
3	3	365	33	14	2	0	3	1	81	26	6	3	3	8	4	24	18	3	211	86	50	4760	16260	4961	7688	17731	22725
3	3	365	34	39	0	0	4	0	196	113	15	4	10	36	24	89	59	18	750	308	66	13191	44162	21314	22448	14179	96629
3	3	365	35	154	2	0	20	5	434	338	54	14	25	100	72	265	194	34	1942	761	215	34252	129940	55260	55810	60980	278796
3	3	365	36	74	5	0	10	12	288	111	29	27	23	82	40	201	117	57	1044	424	127	45263	169764	43169	100695	44041	161253
3	3	365	37	131	9	0	12	11	478	316	46	16	25	100	71	258	185	32	2082	796	225	32131	118049	45985	48396	43588	309777
3	3	365	38	4	2	0	1	2	26	0	2	0	1	1	0	4	3	1	15	6	22	550	4256	1017	21	15379	4063
3	3	365	39	0	0	0	0	0	0	0	0	0	0	0	0	0	0	0	0	0	0	0	15	0	0	34	0
3	3	365	40	2	0	0	0	0	11	0	1	0	1	3	1	6	2	4	51	21	8	588	4880	1341	82	5186	4669
3	3	365	41	8	0	0	3	0	58	16	2	3	5	6	3	19	12	6	90	34	27	5277	15121	3956	7880	9751	20561
3	3	365	42	1	0	0	0	1	8	0	2	0	1	2	0	5	3	2	46	16	6	1536	5381	1613	91	12973	2370
3	3	365	43	31	3	0	7	2	98	35	14	2	6	18	13	53	41	5	364	133	23	12934	25052	7434	13947	19880	48444
3	4	365	44	0	0	0	0	0	0	0	0	0	0	1	1	2	0	2	0	0	2	547	3726	475	119	7088	180
3	4	365	45	96	3	0	8	2	354	202	27	15	29	43	62	176	115	37	1343	535	167	22251	73681	34323	39811	21578	198109
3	4	365	46	2	0	0	0	0	2	2	0	0	1	4	0	5	1	3	5	1	4	1498	6883	756	2398	1537	1522
3	4	365	47	3	1	0	0	1	10	0	0	0	1	0	1	2	0	1	2	0	2	717	5127	865	224	15013	524
3	4	365	48	3	0	0	0	1	37	0	4	0	3	13	6	26	5	18	25	4	51	6038	47592	13955	1662	154730	25883
3	4	365	49	0	0	0	4	0	11	0	3	0	0	4	1	8	5	3	31	9	33	624	8691	1242	156	21203	6131
3	4	365	50	2	0	0	1	1	8	0	0	0	1	0	1	2	2	0	12	6	7	475	2717	419	11	11238	1323
3	4	365	51	2	8	0	1	6	21	0	1	0	1	1	0	3	2	1	22	3	15	1065	7939	939	284	26304	1714
3	4	365	52	137	3	1	13	5	411	302	25	12	76	70	62	245	165	39	1307	485	772	55846	115488	32681	52551	30884	155350
3	4	365	53	0	0	0	0	0	0	0	0	7	12	29	0	48	0	48	0	0	57	42934	119705	7593	55444	27916	12373
3	4	365	10	457	8	0	47	19	1846	1003	125	50	76	234	278	763	575	85	5860	2295	458	75442	257343	155611	104182	94519	710234
3	4	365	54	0	0	0	0	0	0	0	0	0	0	0	0	0	0	0	0	0	0	0	0	0	0	0	0
3	4	365	11	45	7	0	3	4	227	85	9	14	23	35	26	107	48	46	601	236	102	24572	108875	29886	56891	23822	97585
3	4	365	55	158	1	2	15	3	723	509	47	34	102	144	109	436	277	91	2525	954	1614	135446	276259	95857	111872	72330	360845
3	4	365	12	1	0	0	1	0	5	0	2	0	2	3	0	7	3	4	5	2	17	1113	11713	1357	1228	32007	3313
3	4	365	56	4	0	0	2	0	16	5	2	4	11	31	4	52	5	43	44	8	121	50931	129644	11939	53206	31662	28995
3	4	365	13	1	0	0	0	0	7	0	2	0	0	0	1	3	2	1	2	0	5	70	3130	627	88	11669	1755
3	4	365	57	0	0	0	0	0	6	2	0	1	4	7	0	12	4	7	15	4	18	5416	15013	572	3352	4988	3588
3	4	365	14	165	2	0	19	8	526	364	46	14	31	69	87	247	195	22	1835	697	188	19416	37175	41594	19316	22032	255546
[truncated: 7,001 more rows]
