# Supplementary material for: A new bovine tuberculosis model for England and Wales (BoTMEW) to simulate epidemiology, surveillance and control
Source: BMC Vet Res. 2018 Sep 4;14:273. doi: 10.1186/s12917-018-1595-9 (PMC6122770; doi:10.1186/s12917-018-1595-9)
Supplement: Supplementary file 3 — A spreadsheet file with outputs from a recent run of the anonymised model with observed numbers of breakdowns in 2010 as displayed in Fig. 2. (ODS 115 kb) [file 12917_2018_1595_MOESM3_ESM.ods]

## Sheet: Sheet1
YEAR	3
Row Labels	Average of SLAUGHTER_TEST_BREAKDOWNS	Average of MOVEMENT_TEST_BREAKDOWNS	Average of INTERVAL_TEST_BREAKDOWNS	Average of REGULAR_TEST_BREAKDOWNS	Average of POSTBREAKDOWN_TEST_BREAKDOWNS	Average of CONFIRMED_BREAKDOWNS
High	518.1	219.9	361.1	1005.4	1034.9	2277.3
Edge	49.5	20.8	45.6	94.1	41.3	136.3
Low	35.4	4.7	19.6	63.5	10.6	52.2
Wales	78.4	59.7	263.3	306.7	210.1	536.7
Grand Total	170.35	76.275	172.4	367.425	324.225	750.625
Model 2010	Slaughter BD	Movement BD	Generic BD	Regular BD	Postbreakdown BD	Confirmed BD
High	518.1	219.9	361.1	1005.4	1034.9	2277.3
Edge	49.5	20.8	45.6	94.1	41.3	136.3
Low	35.4	4.7	19.6	63.5	10.6	52.2
Wales	78.4	59.7	263.3	306.7	210.1	536.7
Observed 2010	Slaughter BD	Movement BD	Generic BD	Regular BD	Postbreakdown BD	Confirmed BD
High	529	240	398	1013	1001	2265
Edge	36	26	55	113	70	145
Low	25	2	24	67	10	47
Wales	70	84	283	314	287	504
Chi2	Slaughter BD	Movement BD	Generic BD	Regular BD	Postbreakdown BD	Confirmed BD	SUM
High	0.229318664	1.837244202	3.77072833	0.057449771	1.110455116	0.066433935	7.071630019
Edge	3.681818182	1.3	1.937719298	3.796068013	19.9440678	0.555319149	31.21499244
Low	3.055367232	1.55106383	0.987755102	0.192913386	0.033962264	0.518007663	6.339069476
Wales	0.9	9.890954774	1.473946069	0.173752853	28.14664446	1.992342091	42.57764024
SUM	7.866504078	14.57926281	8.1701488	4.220184023	49.23512963	3.132102837	87.20333218

## Sheet: BaseAnon4400Summary
SIM_ID	YEAR	DAYS_IN_YEAR	REGION	UNDETECTED_HOLDINGS	IN_OVERFLOW	SCOTLAND_MVMTS	SLAUGHTER_MVMTS	BIN_FULL	INF_FROM_CATTLE	INF_FROM_WILDLIFE	SLAUGHTER_TEST_BREAKDOWNS	MOVEMENT_TEST_BREAKDOWNS	INTERVAL_TEST_BREAKDOWNS	REGULAR_TEST_BREAKDOWNS	POSTBREAKDOWN_TEST_BREAKDOWNS	BREAKDOWNS	CONFIRMED_BREAKDOWNS	FALSE_POSITIVE_BREAKDOWNS	REACTORS	CONFIRMED_REACTORS	FALSE_POSITIVE_REACTORS	GENERIC_TESTS	REGULAR_TESTS	POST_BREAKDOWN_TESTS	PRE_MOVEMENT_TESTS	SLAUGHTER_TESTS	WITHIN_BREAKDOWN_TESTS
1	1	366	High	2128	73	1	751	149	8585	4860	457	267	781	1111	846	3462	2465	398	23749	8977	2442	602633	885907	682466	514910	466315	3005557
1	1	366	Low	65	9	0	43	20	205	0	30	6	19	68	6	129	42	77	259	79	249	48085	265342	39667	44171	602473	99793
1	1	366	Wales	644	12	1	183	23	2450	1161	125	71	333	368	231	1128	726	176	6311	2336	3382	260529	393135	188746	223191	187036	765097
1	1	366	Edge	186	15	0	86	19	738	280	42	19	70	78	43	252	148	63	1420	500	305	81051	147998	65192	71445	227804	232489
1	2	365	High	1943	101	3	380	142	6716	3960	436	208	539	923	940	3046	2276	345	23603	8835	2647	515242	853185	691077	500365	409466	3119834
1	2	365	Low	49	12	1	13	16	262	0	29	6	17	64	7	123	50	70	288	90	324	53102	280492	44920	46382	561680	125703
1	2	365	Wales	450	10	0	39	18	1420	908	94	57	265	332	209	957	594	189	5124	1886	3610	295535	466738	217810	214492	167130	747109
1	2	365	Edge	139	18	1	30	22	505	154	54	19	53	88	35	249	153	75	1722	592	672	73083	153998	63779	69571	205047	347330
1	3	365	High	1745	110	0	158	168	5603	3727	537	206	342	1003	980	3068	2274	417	24085	9496	2542	390395	1223194	613278	588970	456933	3487765
1	3	365	Low	37	14	0	10	12	186	0	41	1	15	65	12	134	50	82	323	91	517	52899	261524	44403	45877	589445	158422
1	3	365	Wales	367	9	0	45	15	943	950	62	58	261	332	185	898	538	238	4357	1677	3242	317103	643221	189974	291269	183068	681037
1	3	365	Edge	122	16	1	16	14	404	141	42	26	42	86	36	232	123	80	1218	418	423	107636	219259	61206	130123	219840	249585
1	4	365	High	1697	159	5	196	211	7368	3821	553	211	358	893	1126	3141	2225	455	20946	7975	1867	403302	1303356	640673	598650	463586	2667811
1	4	365	Low	29	13	0	18	18	256	0	27	1	9	57	5	99	36	59	234	58	228	28108	269789	32843	25770	585913	72642
1	4	365	Wales	361	9	1	50	11	1352	1018	75	46	230	296	212	859	502	227	4027	1493	2617	313616	734137	184505	312061	201321	569493
1	4	365	Edge	125	20	0	19	22	558	162	47	24	46	89	48	254	127	96	1260	433	331	117574	223755	54280	144933	218778	221777
1	5	366	High	1746	48	1	150	100	7166	3892	500	203	327	932	1121	3083	2291	428	23812	9065	2265	398476	1308495	654819	615697	416772	3125405
1	5	366	Low	31	11	1	5	25	261	0	20	2	16	59	8	105	34	71	316	90	397	36753	260035	41837	26838	557665	105934
1	5	366	Wales	364	4	1	34	11	1342	935	61	55	325	292	155	888	476	265	4051	1475	2741	422977	739827	173666	305099	172635	604228
1	5	366	Edge	119	14	0	21	13	511	174	44	21	39	112	47	263	135	106	988	368	275	110590	225064	57444	143452	203851	220214
1	6	365	High	1767	60	1	188	125	7368	3921	537	204	331	983	1132	3187	2311	459	24844	9586	2577	394044	1313198	684656	592023	467131	3433664
1	6	365	Low	32	8	2	17	17	219	0	24	2	56	62	7	151	27	117	348	117	315	254536	252047	42905	26088	603276	118134
1	6	365	Wales	362	9	0	23	18	1199	996	66	64	322	313	189	954	516	276	4527	1710	3225	410630	747896	179988	296954	191539	706140
1	6	365	Edge	115	4	0	26	7	498	184	54	32	54	163	53	356	145	182	1623	573	517	200419	582521	69917	246197	214117	379125
1	7	365	High	1840	72	0	177	122	7263	3907	540	215	375	1042	1030	3202	2266	482	22456	8586	2294	413779	1301440	671008	595623	482165	3071865
1	7	365	Low	43	17	2	13	32	240	1	31	4	58	51	8	152	40	106	260	73	314	262146	245155	47400	25703	593091	107205
1	7	365	Wales	374	6	0	39	13	1240	911	69	54	303	317	137	880	477	259	4023	1501	3171	431524	757229	173054	310335	204496	664184
1	7	365	Edge	110	10	1	12	17	378	186	48	43	51	168	59	369	142	198	1180	393	714	194828	569155	76324	260040	214992	305986
1	8	365	High	1816	77	2	171	146	7548	4070	499	204	345	1024	1136	3208	2346	444	23697	9064	2416	406396	1314339	711493	611906	418927	3205290
1	8	365	Low	46	11	2	17	40	302	0	29	2	56	75	4	166	40	120	479	138	495	247156	272203	42133	25866	555235	133357
1	8	365	Wales	389	5	0	41	18	1174	951	56	66	292	323	175	912	487	284	4259	1656	3431	445925	760979	172597	304923	177793	716517
1	8	365	Edge	114	7	1	13	11	446	231	44	40	73	152	58	367	146	190	1500	481	1123	230509	615575	98285	255040	201223	424536
1	9	366	High	1901	72	2	180	143	7386	3862	535	219	359	994	1009	3116	2282	431	23789	9248	2227	401485	1305519	634649	581669	463892	3285997
1	9	366	Low	34	19	1	13	18	224	0	18	18	90	63	11	200	35	155	271	78	323	338908	260001	35509	492970	595476	138402
1	9	366	Wales	418	7	0	46	14	1227	1022	75	62	327	341	146	951	518	272	3927	1475	2576	427987	763456	151258	294841	189717	611183
1	9	366	Edge	119	10	0	16	15	457	213	54	28	57	210	66	415	153	238	1766	575	1372	236244	665421	104343	236371	214583	464039
1	10	365	High	1879	62	2	189	121	7321	3839	565	214	366	1067	1071	3283	2387	442	22857	8725	2221	386156	1312485	641475	587269	477936	3259846
1	10	365	Low	25	4	0	10	11	137	0	22	18	88	45	12	185	33	134	251	77	322	357182	258348	38571	646959	597726	146186
1	10	365	Wales	421	7	3	38	16	1295	1041	84	67	356	359	150	1016	551	295	3998	1489	2562	424478	757782	160608	307401	201096	602083
1	10	365	Edge	114	4	0	13	15	347	262	54	46	71	170	79	420	171	223	1253	442	931	237867	639046	116913	255780	214929	382569
1	11	365	High	1922	62	1	152	141	7295	3733	502	230	373	1007	1044	3156	2223	463	20838	8029	2012	385678	1305014	663455	603760	418379	3011555
1	11	365	Low	33	6	0	16	10	93	0	17	15	74	47	10	163	29	127	102	36	328	373758	245265	32626	651974	560786	109838
1	11	365	Wales	417	8	0	28	15	1366	1038	68	50	363	339	168	988	553	288	4328	1626	2669	440170	750860	176188	303976	178420	623236
1	11	365	Edge	125	8	0	10	18	458	296	48	26	79	184	75	412	167	205	1273	446	719	239390	644754	117834	254060	195883	343683
1	12	365	High	1862	61	1	204	123	7261	3705	569	216	400	1047	1028	3260	2328	440	19635	7533	1792	402293	1302642	666897	587009	466463	2886773
1	12	365	Low	30	5	0	12	13	211	0	21	19	86	52	13	191	38	144	284	86	395	347677	275930	38904	631246	596911	141278
1	12	365	Wales	422	6	0	34	16	1268	1061	63	74	369	358	156	1020	555	282	4111	1563	2676	436715	765105	168275	296031	192577	600679
1	12	365	Edge	125	10	0	20	13	542	278	61	32	48	173	67	381	168	178	1597	552	1053	230476	657944	114791	242768	208050	377358
1	13	366	High	1824	58	6	187	115	7437	3557	542	222	351	1036	1108	3259	2339	457	20850	8057	2185	410050	1309217	716662	603364	490628	3268048
1	13	366	Low	24	5	0	11	5	83	0	19	29	82	50	8	188	34	151	107	34	310	347475	257640	51373	648235	596802	104063
1	13	366	Wales	422	8	0	36	19	1363	1111	86	59	378	353	170	1046	606	267	4520	1763	3132	444075	757934	170347	308436	201962	706095
1	13	366	Edge	128	10	0	26	18	548	295	54	45	83	196	61	439	187	217	1770	611	1256	247285	650911	117758	258839	211405	434044
1	14	365	High	1768	52	1	167	96	7157	3237	492	241	371	974	1048	3126	2204	488	18580	7179	1826	415070	1332242	669905	618033	433636	2898815
1	14	365	Low	15	6	1	2	7	72	1	13	14	74	48	11	160	26	126	118	33	416	344400	258246	47592	653495	561241	107799
1	14	365	Wales	438	13	1	45	30	1502	1118	72	70	361	341	160	1004	544	276	4702	1708	3245	441994	763821	164833	304169	175780	690082
1	14	365	Edge	156	5	1	17	16	507	320	64	29	78	175	76	422	190	196	1438	488	989	234619	652624	112189	253384	195115	365395
1	15	365	High	1787	67	1	187	131	6791	3178	509	200	341	988	916	2954	2048	476	17484	6700	1712	410050	1344285	636832	591506	480866	2681500
1	15	365	Low	22	13	1	10	12	85	1	19	20	76	48	3	166	24	138	66	18	220	367231	244266	32048	631781	602190	84107
1	15	365	Wales	456	7	0	28	18	1515	1120	87	82	367	362	151	1049	569	289	4248	1494	2367	422142	761302	158767	296926	188811	586237
1	15	365	Edge	146	9	1	18	12	609	320	46	55	81	189	81	452	182	230	1778	642	1024	238372	652883	103376	237296	206312	394207
2	1	366	High	2070	68	1	807	139	8428	4671	394	241	741	1071	918	3365	2483	363	25820	9746	2568	602885	876332	681159	512098	469380	3504950
2	1	366	Low	79	9	0	58	24	279	0	21	6	23	62	10	122	41	74	222	64	312	56523	274747	41549	44159	604190	92406
2	1	366	Wales	625	12	1	208	33	2438	1063	120	88	289	378	212	1087	739	161	6493	2383	3852	256093	392077	186395	222641	184138	848563
2	1	366	Edge	167	10	0	77	18	599	221	41	22	67	94	40	264	152	75	1393	520	379	81027	202991	65351	69316	224541	292452
2	2	365	High	2044	90	3	397	142	6443	3950	420	235	525	929	793	2902	2080	377	20760	7788	2428	527403	840314	650616	496927	403100	2602294
2	2	365	Low	74	6	3	22	26	410	0	45	6	27	75	7	160	66	88	339	136	523	48784	274589	38824	47103	553668	142632
2	2	365	Wales	470	8	1	51	24	1335	898	104	68	275	329	190	966	593	200	4407	1662	2511	301094	466376	205581	214020	163971	605306
2	2	365	Edge	161	15	1	30	13	550	138	55	18	45	61	35	214	136	57	1043	393	305	74697	122800	64158	70867	208440	202137
2	3	365	High	1715	87	1	162	143	5465	3776	525	215	371	1029	1105	3245	2364	438	23642	9218	2525	387448	1231761	684347	593623	454768	3492080
2	3	365	Low	61	25	1	26	34	470	0	42	5	30	61	11	149	65	76	647	196	376	49769	267908	43243	45902	586174	142058
2	3	365	Wales	365	8	0	39	16	986	963	79	58	286	309	225	957	571	238	4345	1640	3357	310696	640598	214194	293454	186767	712800
2	3	365	Edge	122	17	0	19	24	518	137	63	14	44	92	46	259	160	83	1312	490	339	113027	246245	57167	131810	215018	266130
2	4	365	High	1568	56	1	190	95	6836	3754	559	212	334	873	1062	3040	2247	438	21998	8447	2131	395213	1294324	626033	596018	470563	2939867
2	4	365	Low	47	7	2	25	18	336	0	33	2	17	76	6	134	52	79	532	176	286	33276	263799	46525	25468	596510	101220
2	4	365	Wales	345	6	0	43	16	1210	871	71	45	198	276	222	812	457	235	3839	1398	2722	313820	726106	198040	312361	202542	575455
2	4	365	Edge	123	17	1	20	22	626	171	45	23	35	67	40	210	123	65	1261	461	227	111587	194926	48598	144894	228803	206214
2	5	366	High	1737	58	1	177	101	6688	3774	487	251	323	911	1049	3021	2180	457	25092	9686	2767	403471	1310839	632725	612653	417823	3741817
2	5	366	Low	37	14	1	15	17	228	0	33	0	12	60	7	112	45	61	236	81	511	33298	266065	48238	26705	551342	135644
2	5	366	Wales	360	7	2	38	12	1176	951	59	61	292	298	166	876	497	259	4170	1577	3092	410562	751396	171867	305662	172594	681807
2	5	366	Edge	110	48	0	26	57	732	167	41	22	37	94	48	242	135	85	1706	610	286	117963	268636	58708	143295	214685	267101
2	6	365	High	1738	56	2	193	125	7191	3846	515	198	361	971	1006	3051	2243	430	25480	9817	2616	403446	1312267	637669	594474	471146	3654546
2	6	365	Low	32	13	0	12	21	178	0	35	4	49	54	8	150	43	102	214	61	376	257329	248367	36232	26026	593327	132084
2	6	365	Wales	357	2	1	40	10	1252	1004	68	62	353	300	168	951	538	277	4134	1567	3314	436869	750087	158929	294891	187294	720851
2	6	365	Edge	106	9	0	18	28	624	212	44	38	67	171	45	365	140	200	2054	686	785	201881	587321	62148	244839	217445	415469
2	7	365	High	1737	60	4	157	120	6938	3707	555	202	311	994	951	3013	2199	415	21729	8339	2046	392274	1317969	595311	593296	472374	2813805
2	7	365	Low	20	13	0	10	16	163	0	23	1	61	56	11	152	44	106	316	107	322	253249	249041	36190	25213	593615	117229
2	7	365	Wales	385	8	1	39	19	1312	1000	95	48	344	296	135	918	500	254	4158	1460	2655	452879	749167	143645	304580	201013	621450
2	7	365	Edge	100	8	0	19	13	480	213	52	32	60	157	53	354	150	174	1453	502	1154	201579	568329	70605	258104	209286	360254
2	8	365	High	1821	71	4	170	139	7128	3762	482	203	365	1034	1032	3116	2222	418	21794	8363	2016	389621	1327761	624479	607622	418207	2838163
2	8	365	Low	29	17	0	11	17	144	0	23	4	52	52	11	142	32	107	164	51	338	246654	260425	44185	26879	559024	114389
2	8	365	Wales	405	5	0	47	17	1339	1024	69	58	359	327	157	970	555	285	4348	1627	3091	435772	749631	171395	303157	174035	688952
2	8	365	Edge	118	8	0	14	17	453	254	41	35	68	182	66	392	149	212	1566	548	1246	228579	621250	87409	252040	197878	388159
2	9	366	High	1774	64	1	221	122	7570	4008	594	241	381	980	1117	3313	2453	461	25742	10005	2632	398093	1301161	689664	594082	467020	3795959
2	9	366	Low	25	11	1	8	31	222	1	22	12	99	55	8	196	46	148	325	100	631	345356	269115	41118	493252	599816	170637
2	9	366	Wales	397	10	1	41	18	1381	1059	64	65	352	331	172	984	536	277	4810	1802	3782	422339	748870	173211	296012	187421	762450
2	9	366	Edge	112	9	1	18	9	454	290	46	31	57	181	72	387	172	180	1662	554	1176	220307	664797	101017	239933	213188	448572
2	10	365	High	1689	61	1	169	129	6865	3620	550	203	331	1023	991	3098	2263	453	22323	8561	2303	385150	1304912	603584	578894	461611	3344757
2	10	365	Low	26	6	0	16	9	69	2	19	11	74	63	7	174	33	135	112	41	373	359663	253699	30890	643829	589674	130340
2	10	365	Wales	386	11	0	36	21	1325	1032	69	63	401	339	133	1005	548	286	4484	1682	3530	449945	748514	163607	306791	194998	733553
2	10	365	Edge	119	2	1	12	4	404	235	30	33	80	189	68	400	146	215	1514	506	1153	235536	647106	100511	257514	207464	411050
2	11	365	High	1867	74	1	158	121	6947	3528	464	218	312	1031	1013	3038	2126	463	20257	7828	1943	382168	1316281	600530	589865	413748	2886700
2	11	365	Low	28	5	0	11	9	125	4	22	17	91	42	2	174	34	132	177	56	301	353227	251237	38167	652475	557256	110521
2	11	365	Wales	402	9	0	38	19	1212	987	72	68	335	348	117	940	524	259	3960	1482	2578	433412	751193	149079	303433	173430	596616
2	11	365	Edge	111	6	0	15	12	456	279	45	33	71	200	71	420	164	210	1655	569	1279	233605	635277	112249	251210	194824	424292
2	12	365	High	1828	84	0	169	163	7503	3737	556	222	369	970	1188	3305	2402	426	21392	8230	2040	409774	1294058	715717	591297	471414	3109048
2	12	365	Low	22	11	0	17	14	124	0	28	11	89	64	12	204	36	162	107	37	442	338499	261279	42937	633882	595683	152094
2	12	365	Wales	395	8	0	30	16	1299	1096	73	64	373	340	167	1017	557	282	4423	1619	2963	440262	758509	171784	296871	189313	667912
2	12	365	Edge	147	6	0	20	10	471	340	49	45	84	198	85	461	185	226	1732	571	1492	247276	623911	134710	237974	205654	456502
2	13	366	High	1553	81	3	160	145	7101	3491	537	204	350	992	1159	3242	2338	451	22530	8650	2562	392656	1304940	702427	590061	481633	3671542
2	13	366	Low	27	16	1	9	17	79	0	20	21	63	60	12	176	27	145	154	46	318	342797	273341	38593	647222	594051	142010
2	13	366	Wales	398	5	0	37	16	1324	1094	76	55	361	343	138	973	532	282	4795	1756	3610	431959	756356	165267	309648	192718	750661
2	13	366	Edge	124	6	0	24	13	537	303	53	43	73	178	83	430	195	188	1902	673	1526	234865	639498	133006	256384	209789	482591
2	14	365	High	1788	53	2	145	108	6844	3214	434	209	346	970	943	2902	1970	461	16339	6244	1507	408439	1325392	650409	606471	427883	2363234
2	14	365	Low	25	10	0	6	7	73	0	27	14	89	53	16	199	35	153	136	34	364	364903	251646	51926	653763	553583	127696
2	14	365	Wales	462	8	2	35	17	1554	1152	75	65	344	346	152	982	539	269	4697	1716	2939	424477	758298	170195	305238	171725	644853
2	14	365	Edge	158	5	0	18	15	484	347	43	44	81	224	72	464	169	238	1182	429	716	234699	643515	104283	252812	193566	330190
2	15	365	High	1776	62	0	186	136	7342	3225	530	219	373	948	987	3057	2154	456	19501	7445	2141	421376	1333074	683762	597195	486473	3254965
2	15	365	Low	33	12	0	13	14	110	1	21	16	91	56	14	198	33	158	114	38	270	371217	248559	46366	632182	599793	117062
2	15	365	Wales	441	9	0	30	23	1265	1059	81	59	383	364	154	1041	570	288	4840	1750	4041	428825	749394	167378	293698	186836	838598
2	15	365	Edge	154	8	1	27	15	690	359	61	37	98	205	100	501	235	219	2018	734	1335	232036	640529	121540	237822	211586	471255
3	1	366	High	2110	73	6	775	123	8031	4809	419	220	742	1116	861	3358	2406	402	25042	9366	2775	607491	878429	678358	511977	462733	3502050
3	1	366	Low	70	9	0	48	26	236	0	27	4	20	54	13	118	45	65	270	75	219	48607	262822	42368	44322	607107	95234
3	1	366	Wales	653	5	3	177	20	2545	1083	117	71	287	400	233	1108	722	175	6630	2457	3957	252959	390782	192049	223877	184854	842144
3	1	366	Edge	179	7	0	94	16	796	232	43	17	55	102	39	256	139	76	1402	497	279	75173	209520	66129	70203	232580	263277
3	2	365	High	1916	86	0	379	143	6783	3883	376	225	556	956	837	2950	2200	346	23711	9004	2553	522432	845567	646608	492565	390493	2990480
3	2	365	Low	69	14	3	21	13	234	0	36	5	22	64	4	131	48	77	251	85	353	49300	277468	34891	46254	560986	110501
3	2	365	Wales	424	6	0	52	17	1567	899	95	64	278	364	198	999	620	193	6000	2216	3988	314720	471702	195778	210848	161619	812484
3	2	365	Edge	159	14	0	35	14	763	165	62	21	50	55	39	227	147	57	1720	564	411	75092	119277	60956	70247	204975	258205
3	3	365	High	1796	56	2	173	103	5223	3905	509	235	357	1004	1053	3158	2320	449	21383	8389	2212	421112	1220593	658765	596661	457333	3042336
3	3	365	Low	53	19	0	22	19	244	0	40	6	18	65	8	137	59	72	369	105	396	48413	272800	36215	46295	586261	128670
3	3	365	Wales	392	11	1	40	18	1018	1012	65	60	265	288	208	886	501	228	3962	1502	3149	318460	635720	206606	292821	182109	655242
3	3	365	Edge	119	20	0	22	24	489	149	51	20	57	94	41	263	148	87	1240	415	405	111238	246881	61401	131466	214343	271630
3	4	365	High	1742	74	2	194	124	6987	3688	542	220	351	875	1045	3033	2158	450	21133	8065	2017	398719	1288090	650705	600910	464501	2811044
3	4	365	Low	29	13	0	16	20	347	0	41	4	13	62	5	125	58	63	438	139	320	32970	263961	37350	25798	598611	99159
3	4	365	Wales	388	14	0	46	19	1327	951	99	62	226	284	199	870	507	251	4304	1576	3064	304326	719025	182451	309291	198630	646769
3	4	365	Edge	106	6	1	23	18	518	165	63	21	31	73	47	235	138	76	1431	505	331	123223	186476	57673	145297	218786	251288
3	5	366	High	1655	61	2	158	116	7345	3979	523	236	368	942	1133	3202	2379	462	25967	10083	2721	414773	1304145	684555	613095	415851	3593009
3	5	366	Low	30	11	0	18	15	230	0	29	0	18	51	12	110	45	61	232	78	351	33920	260868	40700	27048	558693	93756
3	5	366	Wales	369	4	0	27	11	1222	974	72	65	322	301	180	940	548	266	4512	1740	3624	415031	735276	177415	302301	172552	746433
3	5	366	Edge	119	10	0	29	21	697	181	53	31	33	94	51	262	128	118	1638	572	601	108135	272555	61840	142310	201762	361569
3	6	365	High	1688	63	0	165	108	6737	3534	476	209	352	977	896	2910	2189	413	24022	9149	2439	386827	1319118	594395	584413	466435	3334280
3	6	365	Low	23	31	0	14	27	190	0	21	2	64	41	8	136	31	101	248	81	220	237555	255014	32692	26477	603147	88061
3	6	365	Wales	415	7	1	35	16	1131	999	71	46	353	324	159	953	534	299	4679	1770	4151	427943	746139	152119	290755	183891	825868
3	6	365	Edge	92	2	0	16	8	442	157	36	46	78	159	41	360	128	200	1489	559	517	193955	581725	53433	241050	210279	350229
3	7	365	High	1844	57	1	154	119	7014	3926	578	205	311	1028	949	3071	2249	426	21939	8478	2164	393061	1346197	587898	588856	483446	2967772
3	7	365	Low	16	138	0	9	125	326	0	12	2	48	73	8	143	19	123	235	68	249	246584	250059	32485	25813	598976	96697
3	7	365	Wales	405	3	1	40	9	1168	1052	94	51	357	323	159	984	582	244	4240	1598	3095	411384	749831	154455	306853	198044	690311
3	7	365	Edge	88	1	1	18	10	413	201	41	41	52	142	62	338	138	180	1157	384	691	190530	567498	81818	259390	220260	300177
3	8	365	High	1927	79	1	167	136	7562	4013	494	241	347	1024	1064	3170	2299	450	23644	9166	2183	400758	1315680	657970	604436	424821	3044437
3	8	365	Low	23	231	0	13	185	243	0	18	2	60	66	12	158	22	132	263	64	251	251660	262408	40799	26731	558615	126348
3	8	365	Wales	436	7	0	48	17	1298	1072	73	60	352	340	163	988	544	285	4372	1649	3352	424997	746347	171010	304376	170722	701381
3	8	365	Edge	95	5	0	15	17	413	203	32	38	92	165	56	383	139	200	1312	423	819	246790	614307	103796	254182	205240	320938
3	9	366	High	1859	80	3	198	147	7809	3894	516	225	363	1107	1086	3297	2369	476	25158	9605	2540	403302	1303103	668291	583909	466935	3584313
3	9	366	Low	26	2	0	14	82	168	1	27	18	72	57	7	181	38	137	599	189	449	328643	264879	52694	491787	596354	158223
3	9	366	Wales	410	11	0	46	18	1372	1047	81	76	358	346	155	1016	576	267	4435	1623	3330	423848	747684	165788	292547	190364	723932
3	9	366	Edge	116	8	0	18	12	386	239	49	32	83	171	66	401	150	217	1494	495	1389	229222	671023	93198	240392	207527	457285
3	10	365	High	1897	69	1	171	125	7547	3883	566	212	356	1044	1064	3242	2330	460	22190	8489	2008	384951	1292044	648508	583956	473575	2959493
3	10	365	Low	23	3	0	13	12	78	1	24	20	85	51	5	185	42	137	154	55	599	357873	259291	42694	645054	590827	144087
3	10	365	Wales	401	13	1	41	26	1293	1073	89	86	362	323	151	1011	568	277	4535	1698	3357	435370	743434	163864	309230	198472	721239
3	10	365	Edge	115	7	0	16	6	377	239	43	39	81	205	68	436	161	245	1373	491	915	240574	658641	105636	256585	213313	367577
3	11	365	High	1858	55	4	168	130	7399	3876	468	237	339	979	1215	3238	2319	433	21498	8203	2087	391256	1298704	722265	610995	419109	3167868
3	11	365	Low	19	6	0	10	7	80	0	18	15	80	52	7	172	30	135	117	31	471	379384	245575	39857	652030	549757	150478
3	11	365	Wales	460	12	1	35	32	1528	1152	63	71	356	331	155	976	530	278	4720	1728	3339	430301	750161	168903	303080	172924	688477
3	11	365	Edge	111	7	0	18	14	537	304	41	38	65	178	86	408	151	210	1485	478	785	225123	647003	122938	252634	198835	380532
3	12	365	High	1868	90	0	179	169	7392	3831	522	242	363	981	1145	3253	2323	460	22994	8810	2388	405234	1296159	690335	583911	471923	3563703
3	12	365	Low	21	4	2	14	9	63	0	23	17	78	40	8	166	33	128	92	30	382	351831	262087	34602	634447	593176	119774
3	12	365	Wales	448	10	0	35	23	1389	1055	78	68	387	363	162	1058	587	308	4446	1610	3061	434764	748122	170082	294214	187922	687595
3	12	365	Edge	103	4	0	18	16	601	301	53	47	60	209	79	448	196	219	1809	617	1171	237722	646714	129558	238587	216007	467430
3	13	366	High	1735	72	1	176	134	7333	3385	497	252	376	989	1022	3136	2278	449	21824	8396	2267	424931	1309765	643212	581391	468889	3298615
3	13	366	Low	26	9	0	12	8	92	1	17	24	88	53	7	189	28	153	105	34	252	358996	264245	29513	646409	594657	114637
3	13	366	Wales	424	14	1	41	27	1368	1078	93	72	356	359	167	1047	640	277	5035	1958	3974	439981	743900	161392	306543	190511	799374
3	13	366	Edge	114	7	0	16	13	578	318	48	29	77	129	63	346	157	152	1592	515	1120	237226	643023	112430	258089	214733	365724
3	14	365	High	1742	70	2	147	136	6954	3271	439	208	326	991	1022	2986	2124	404	20545	7811	2324	386043	1318666	650768	598566	411339	3352449
3	14	365	Low	27	7	0	12	19	105	0	19	35	88	56	4	202	29	167	117	38	383	363464	265239	30564	650868	557288	146989
3	14	365	Wales	427	9	0	35	21	1498	1132	66	62	382	377	155	1042	595	278	5374	2039	4040	427804	748194	161195	297497	170532	815607
3	14	365	Edge	118	10	0	18	12	617	290	49	47	93	178	73	440	174	212	1942	621	1291	232627	648549	110331	249247	198180	456355
3	15	365	High	1723	70	2	184	163	7044	3228	512	216	335	1049	1004	3116	2197	456	17927	6843	1806	413774	1316544	653276	585098	466534	2839377
3	15	365	Low	26	5	0	12	14	149	5	28	15	92	55	8	198	42	149	183	61	368	358601	249279	44268	631250	598489	135235
3	15	365	Wales	467	9	1	48	16	1345	1209	85	53	372	334	169	1013	579	248	4543	1664	2771	445581	743968	174878	291484	186040	654322
3	15	365	Edge	132	5	0	15	15	601	338	60	46	89	202	67	464	174	245	1701	583	1288	240354	656178	102605	237434	207710	411717
4	1	366	High	2012	70	5	738	136	8190	4783	441	232	744	1131	893	3441	2486	356	25779	9714	2559	613676	885159	685876	511373	469357	3459466
4	1	366	Low	79	10	1	45	24	216	0	24	4	14	53	12	107	38	64	222	84	175	52812	258876	40028	44573	603399	76946
4	1	366	Wales	637	17	1	207	37	2551	1117	141	68	308	380	222	1119	735	153	6377	2330	3570	262169	387566	189954	222973	185565	801810
4	1	366	Edge	162	7	0	69	10	657	206	48	21	58	97	37	261	147	73	1744	632	400	80221	211481	64765	69843	226673	353642
4	2	365	High	1870	80	2	344	127	6247	3884	380	226	501	897	874	2878	2100	376	22208	8351	2730	513742	837503	666099	492796	398202	3077790
4	2	365	Low	70	15	1	18	17	305	0	40	2	22	69	5	138	55	72	278	87	422	48714	265833	34056	46765	556676	141760
4	2	365	Wales	453	11	1	57	20	1481	975	106	64	248	352	208	978	620	191	5381	1923	3449	305922	479891	205606	211261	160893	724025
4	2	365	Edge	148	19	0	31	29	606	173	63	12	38	60	48	221	144	52	1387	431	416	80064	117103	64966	69194	207303	238198
4	3	365	High	1717	71	3	157	130	5535	3978	542	185	412	1007	1063	3209	2278	447	21089	8309	2054	403986	1234283	648280	600169	453565	2851744
4	3	365	Low	49	16	1	26	15	252	0	42	7	21	57	9	136	60	69	378	129	287	53980	285603	45096	46111	597381	104486
4	3	365	Wales	435	5	1	39	17	1014	983	75	71	279	285	211	921	536	252	4040	1538	2795	315696	646163	208696	295859	187528	604808
4	3	365	Edge	127	14	0	22	20	483	151	41	18	41	99	48	247	136	90	1311	473	264	110944	247649	66244	130940	220691	223345
4	4	365	High	1626	67	1	206	106	6991	3671	523	194	345	861	1070	2993	2239	442	26899	10437	2984	402657	1290611	626440	589119	467347	3954751
4	4	365	Low	41	31	0	16	50	286	0	33	4	7	69	11	124	47	71	265	89	427	31975	266291	41512	25849	598128	181617
4	4	365	Wales	355	8	0	49	19	1344	922	106	54	252	329	198	939	555	274	5313	1954	4830	325598	724740	177617	307145	195526	924495
4	4	365	Edge	110	12	0	34	12	540	153	55	26	41	75	31	228	132	80	1245	452	343	119506	178555	56289	143092	225487	272469
4	5	366	High	1748	55	4	141	105	7581	3917	450	214	298	922	1027	2911	2140	397	22937	8759	2096	390674	1308664	603516	604631	409589	2915370
4	5	366	Low	52	81	2	13	150	355	0	30	3	15	54	4	106	41	62	226	68	167	33587	256369	39787	26548	561058	73172
4	5	366	Wales	377	6	0	35	12	1235	978	66	60	328	296	155	905	514	259	4081	1581	2742	431115	738816	157727	302100	169069	627685
4	5	366	Edge	105	11	0	23	33	597	131	47	17	37	93	41	235	127	96	1372	456	346	105679	272724	50150	142849	204793	230305
4	6	365	High	1789	64	4	173	142	7374	3831	570	224	381	954	975	3104	2276	410	24133	9229	2391	389115	1307056	621139	590663	457061	3260648
4	6	365	Low	32	10	0	17	135	325	0	26	2	73	51	11	163	41	112	610	208	441	256351	240730	45629	26382	598806	148853
4	6	365	Wales	393	6	0	33	11	1279	990	60	71	355	316	136	938	534	274	4185	1549	2905	438770	730649	171691	293592	188015	662807
4	6	365	Edge	113	6	1	16	12	555	200	30	38	61	147	51	327	137	163	1969	668	778	208652	586833	60223	243831	213073	401612
4	7	365	High	1813	69	0	179	138	7487	3949	562	231	341	963	1131	3228	2446	418	24605	9467	2369	388877	1297589	656186	591617	477458	3298036
4	7	365	Low	30	27	0	9	29	151	0	17	4	46	70	7	144	28	115	151	45	272	264393	263347	42138	25843	595040	102752
4	7	365	Wales	372	5	1	49	17	1373	1032	92	60	361	327	179	1019	546	290	4769	1740	3629	444578	738628	176122	310433	193974	784046
4	7	365	Edge	106	7	0	8	14	484	213	44	46	52	163	47	352	141	176	1450	501	831	192902	572360	73047	262353	209218	342158
4	8	365	High	1877	59	0	149	100	7617	4047	495	225	337	975	1162	3194	2310	457	22630	8698	1978	409420	1298182	690465	609757	416976	2799312
4	8	365	Low	28	10	0	10	29	184	0	27	2	56	61	6	152	33	113	226	56	260	251130	264966	41827	27094	556003	105805
4	8	365	Wales	368	3	1	42	11	1171	960	72	70	315	320	166	943	519	264	3965	1491	2665	405859	748636	168548	303430	174480	599797
4	8	365	Edge	103	5	0	9	10	374	235	36	25	73	194	64	392	148	217	1258	447	727	248599	623274	90068	254658	197120	314747
4	9	366	High	1764	70	1	190	133	7606	4157	551	231	409	1000	1153	3344	2423	455	23925	9160	2325	414091	1304121	684978	586178	462431	3400558
4	9	366	Low	16	4	0	9	12	109	0	19	17	67	54	7	164	31	124	198	56	203	324973	260680	46134	494259	605173	87059
4	9	366	Wales	393	6	1	30	17	1341	1043	90	44	323	333	143	933	527	262	4076	1526	2827	425428	760774	162888	297252	192509	629853
4	9	366	Edge	119	3	1	14	9	387	265	34	33	70	189	70	396	141	214	1242	411	1071	230223	669272	99222	241735	212489	391896
4	10	365	High	1827	82	1	172	134	7686	4070	554	239	381	998	1158	3330	2454	413	23908	9191	2196	416136	1303096	674114	592565	470034	3351670
4	10	365	Low	20	4	0	7	7	81	0	17	22	73	67	3	182	29	147	173	51	261	368092	244900	41542	647471	604501	106459
4	10	365	Wales	397	12	1	27	19	1328	1034	73	62	368	334	167	1004	557	272	4556	1695	3112	427649	756773	164371	312113	202213	694320
4	10	365	Edge	117	9	0	15	13	415	274	40	41	68	186	80	415	163	217	1474	529	1046	238672	646627	121581	258256	209934	434391
4	11	365	High	1776	59	2	165	146	7325	3775	487	257	389	1033	1100	3266	2363	457	24240	9369	2691	405637	1304737	658131	599862	415473	3792082
4	11	365	Low	26	7	0	14	6	84	6	22	14	67	62	7	172	33	135	113	34	361	363316	263498	32323	650386	554727	147611
4	11	365	Wales	415	10	1	50	19	1410	1090	69	84	298	381	150	982	564	298	4845	1824	3856	405122	760338	157406	303746	171081	778200
4	11	365	Edge	115	4	0	18	11	438	271	50	27	64	180	72	393	171	187	1801	607	1457	251120	642639	120352	255172	197318	436712
4	12	365	High	1911	67	0	167	144	7203	3591	536	226	358	998	972	3090	2179	439	19212	7391	1680	395293	1304260	610574	577107	472206	2667565
4	12	365	Low	21	5	0	6	10	66	0	28	11	78	67	7	191	38	148	94	26	389	361865	271193	40008	633375	603508	111429
4	12	365	Wales	389	11	0	37	19	1403	1018	57	67	358	327	155	964	537	256	4499	1714	2854	429490	753652	159490	294624	188272	622930
4	12	365	Edge	107	4	0	15	13	397	255	43	32	85	203	61	424	170	214	1187	449	896	242053	650481	106430	239680	203387	358112
4	13	366	High	1766	73	1	163	150	7943	3641	563	224	351	998	1150	3286	2371	434	23203	8850	2458	394144	1312287	700536	597531	482195	3498362
4	13	366	Low	24	10	0	9	10	57	0	20	19	74	65	6	184	28	153	62	19	308	330198	258606	46393	648497	595475	117377
4	13	366	Wales	406	8	1	31	16	1324	1078	86	76	342	342	189	1035	582	274	4559	1727	3323	430639	751292	166504	308171	194666	758601
4	13	366	Edge	106	6	0	19	15	469	264	42	41	68	196	84	431	180	221	1677	592	1236	247760	649058	122982	259155	221670	427140
4	14	365	High	1709	84	5	142	155	7535	3312	486	229	331	989	1058	3093	2213	437	20625	7858	2100	410158	1308548	682112	604216	419907	3183641
4	14	365	Low	22	3	2	15	8	72	0	18	21	75	52	9	175	32	134	102	27	424	338459	245981	40283	651519	557685	135576
4	14	365	Wales	419	8	1	33	20	1484	1072	65	64	344	344	172	989	567	275	4534	1709	3109	433833	754553	161800	303554	172874	668411
4	14	365	Edge	137	1	0	18	4	576	329	45	35	93	184	83	440	163	243	1682	575	1337	234275	634766	126672	250711	197585	464032
4	15	365	High	1800	64	2	176	117	7025	3170	514	227	338	952	952	2983	2144	441	18423	7086	1883	415405	1331926	639660	584599	475563	2908066
4	15	365	Low	23	4	2	14	7	87	1	16	17	80	58	4	175	29	143	99	27	330	362156	262227	36085	633743	595121	131762
4	15	365	Wales	433	4	0	34	18	1280	1076	84	82	372	358	144	1040	585	299	4459	1593	3161	425430	751130	155621	295656	190117	686603
4	15	365	Edge	113	4	0	25	12	698	251	65	32	83	184	73	437	191	215	2032	692	1182	227595	631506	121745	238901	206115	436393
5	1	366	High	2035	66	4	725	154	8301	4657	411	226	759	1084	847	3327	2418	359	25969	9853	2477	604261	879161	673167	510386	462636	3409924
5	1	366	Low	70	6	0	47	21	293	0	27	8	21	72	11	139	41	89	212	62	234	49832	271293	40050	44569	606590	86181
5	1	366	Wales	641	8	2	209	30	2301	1139	117	94	305	387	235	1138	727	198	6157	2265	3698	254882	391119	185915	222763	182700	815230
5	1	366	Edge	178	9	1	71	11	646	179	42	21	54	91	40	248	145	61	1230	422	295	71517	212470	67400	69682	231131	241339
5	2	365	High	2025	72	4	345	133	6345	3950	408	217	521	978	915	3039	2142	379	19719	7474	2043	521394	842861	684652	501693	408377	2427549
5	2	365	Low	61	9	0	17	10	292	0	52	7	21	61	10	151	64	80	477	142	507	56411	280428	40185	46989	556774	142264
5	2	365	Wales	455	6	1	48	13	1446	967	103	64	274	340	207	988	618	182	4623	1771	2347	302829	473331	212781	217665	161220	557949
5	2	365	Edge	155	8	0	32	13	590	170	58	17	44	62	49	230	145	55	1350	461	444	72094	120339	69148	70652	205885	272697
5	3	365	High	1738	61	1	146	136	5344	4004	513	236	394	1032	1168	3343	2367	499	21937	8558	2198	411367	1225833	712933	598040	469367	3110052
5	3	365	Low	65	17	0	23	25	295	0	38	5	19	69	7	138	47	88	203	64	197	46511	269038	45566	46138	598635	87529
5	3	365	Wales	410	13	1	44	25	1045	1027	83	42	262	327	230	944	537	252	4143	1586	2909	327086	645860	216842	296560	184804	650650
5	3	365	Edge	136	16	1	20	17	443	135	60	19	41	86	50	256	128	98	1258	425	329	111461	236107	61001	131941	214968	246607
5	4	365	High	1699	64	6	166	106	6973	3758	581	202	357	840	1090	3070	2268	438	24792	9570	2688	399534	1304431	637276	595886	475186	3595925
5	4	365	Low	56	8	0	15	20	378	0	39	1	15	65	8	128	54	67	566	163	378	34910	256739	43727	25552	599769	124385
5	4	365	Wales	369	8	0	33	21	1232	983	80	60	261	306	204	911	525	261	4455	1720	3713	321856	725340	189284	306661	190891	781478
5	4	365	Edge	130	27	1	14	27	581	174	51	25	52	80	34	242	135	87	1264	445	398	119466	193589	48819	146744	222433	265354
5	5	366	High	1691	46	1	152	127	6946	3689	480	234	333	1024	967	3038	2158	470	22867	8803	2312	408140	1323339	589677	603822	412425	3222011
5	5	366	Low	51	11	2	22	30	369	0	36	5	11	72	16	140	55	80	523	154	356	31634	267632	42012	26734	555032	117202
5	5	366	Wales	356	5	0	24	10	1285	993	72	69	315	291	158	905	531	253	4719	1860	3612	422931	742637	177296	304041	167825	741553
5	5	366	Edge	110	17	0	19	23	648	167	53	16	37	115	34	255	139	95	1867	638	345	117608	277554	56185	142974	208200	337246
5	6	365	High	1881	55	5	191	117	7070	3750	524	183	321	981	939	2948	2081	425	19519	7472	1755	398268	1326130	614167	595711	466962	2479072
5	6	365	Low	70	24	4	20	26	330	0	34	5	43	59	12	153	45	102	160	50	359	242120	254861	42187	26167	587630	124087
5	6	365	Wales	406	7	1	33	15	1114	932	72	59	316	302	154	903	492	269	3468	1310	2324	424176	748784	160007	296388	183186	530506
5	6	365	Edge	100	13	0	19	23	404	182	43	33	64	170	48	358	140	182	1204	408	381	204734	587657	61559	245430	211696	262674
5	7	365	High	1778	60	4	195	142	7738	4003	608	207	395	1043	1115	3368	2442	494	25396	9780	2500	381269	1324024	693019	600565	480896	3407560
5	7	365	Low	45	14	0	24	26	336	0	42	2	78	65	9	196	66	126	583	179	500	258842	252604	42658	25614	597107	148431
5	7	365	Wales	371	4	0	29	20	1262	959	80	59	330	303	171	943	542	259	4715	1739	3617	434345	748021	177254	308941	201477	786774
5	7	365	Edge	118	4	0	25	12	492	225	49	34	65	159	47	354	146	190	1430	510	1036	196580	567012	79537	260510	218636	359856
5	8	365	High	1897	66	3	175	119	7203	3885	501	236	388	937	1050	3112	2169	468	21467	8255	2013	403535	1322771	670603	611511	430734	2810574
5	8	365	Low	34	14	0	25	22	227	0	25	4	62	50	10	151	41	104	282	89	367	259956	261684	38698	26516	553428	116747
5	8	365	Wales	398	9	0	35	15	1150	995	68	64	326	276	170	904	505	248	3890	1481	2658	414151	750352	171414	305687	175692	593844
5	8	365	Edge	115	10	0	11	24	515	246	40	42	86	172	73	413	151	216	1436	498	712	237150	613804	89265	251997	199416	345372
5	9	366	High	1817	74	1	186	157	7753	4019	565	243	375	1020	1057	3260	2334	467	23702	9237	2134	401443	1330991	654852	597444	463713	3148666
5	9	366	Low	19	2	3	9	11	161	0	20	15	75	55	5	170	39	128	307	99	287	323955	262717	38830	494071	593882	89668
5	9	366	Wales	379	10	0	55	25	1305	986	71	63	323	340	148	945	519	269	4560	1697	3397	433115	765719	157415	294191	190807	704201
5	9	366	Edge	121	7	0	11	12	458	275	49	39	76	190	56	410	161	214	1468	509	945	237941	666092	101483	242418	208389	392567
5	10	365	High	1838	74	2	177	143	7644	4045	569	226	392	1064	1030	3281	2359	449	21901	8312	2001	401647	1325884	646955	594652	472927	3050669
5	10	365	Low	17	8	0	4	9	70	0	19	16	67	51	6	159	25	126	68	19	309	343190	256992	36816	646164	604051	109629
5	10	365	Wales	399	9	0	43	23	1252	1028	71	80	331	326	163	971	513	286	3894	1464	2648	429997	761051	156562	306974	197556	594009
5	10	365	Edge	127	8	2	14	13	408	266	50	35	57	196	88	426	160	218	1286	447	1190	227435	655717	115612	259373	212285	372048
5	11	365	High	1781	63	2	166	123	7426	3716	466	239	344	1034	1089	3172	2295	435	25209	9684	2674	387248	1315648	668838	597278	422406	3848607
5	11	365	Low	26	10	1	15	15	173	0	19	22	62	59	5	167	31	134	178	56	410	343820	253468	32167	651470	558688	121892
5	11	365	Wales	451	8	1	43	22	1233	1094	80	64	312	361	146	963	560	266	4854	1897	4158	429977	754315	162704	301737	168526	853634
5	11	365	Edge	121	3	1	29	14	527	283	39	37	75	193	70	414	186	205	1632	592	1124	239867	647731	114722	250193	192231	417128
5	12	365	High	1764	81	1	169	145	7246	3572	551	208	361	1034	1003	3157	2275	448	21860	8404	2297	400972	1311393	626593	578411	457200	3336885
5	12	365	Low	21	11	0	8	13	100	2	24	15	83	66	5	193	37	148	174	59	412	351894	262111	36592	632930	595027	170197
5	12	365	Wales	414	12	0	43	23	1367	1060	59	71	375	339	180	1024	569	291	4946	1846	3703	435477	755070	159127	294256	188370	753999
5	12	365	Edge	139	11	0	24	19	486	319	56	29	59	184	68	396	169	188	1884	608	1444	246039	646651	108613	236499	206389	469356
5	13	366	High	1805	71	1	162	121	7155	3480	525	209	369	1008	1077	3188	2272	437	19184	7462	1800	386438	1319157	629157	589860	475289	2823874
5	13	366	Low	28	9	0	5	17	98	1	15	16	86	48	10	175	30	141	161	47	297	353027	263553	34829	646516	596896	148266
5	13	366	Wales	383	6	0	42	19	1323	1024	82	61	384	328	147	1002	561	263	4706	1727	3318	433612	751465	160210	304942	197382	687702
5	13	366	Edge	148	16	0	14	30	553	323	56	47	87	173	84	447	186	206	1486	510	839	243202	637593	115134	255515	211449	374768
5	14	365	High	1714	64	0	156	127	7191	3179	460	229	331	1031	1060	3111	2189	469	20036	7603	2209	402252	1312768	689554	608314	419067	3288234
5	14	365	Low	18	4	0	10	7	83	2	25	15	82	52	6	180	39	134	112	33	299	366039	254328	40060	649773	554346	145142
5	14	365	Wales	441	11	1	41	25	1351	1082	63	62	359	339	151	974	548	264	4563	1738	3354	439124	751177	164093	300650	170019	725272
5	14	365	Edge	137	5	0	20	21	617	302	63	39	87	199	87	475	212	219	1804	634	1172	239426	641399	116154	247896	189553	470014
5	15	365	High	1611	62	1	196	147	7279	3173	503	210	340	961	1014	3028	2111	431	17822	6667	1654	403068	1298343	722309	589512	472255	2712366
5	15	365	Low	20	5	0	11	10	62	1	26	16	69	62	5	178	35	136	88	17	330	339360	251996	39451	629508	594277	136599
5	15	365	Wales	440	8	0	39	19	1408	1119	74	60	397	367	142	1040	594	279	4461	1608	2949	449432	755032	150692	292808	184615	658180
5	15	365	Edge	141	11	0	19	26	517	349	55	35	84	179	86	439	195	189	1518	518	829	241381	635723	119799	237823	209454	338991
6	1	366	High	2080	60	6	727	118	8240	4579	393	238	744	1148	836	3359	2392	379	23720	9030	2296	612066	888808	689541	512771	468058	3099090
6	1	366	Low	72	7	2	48	21	218	0	24	5	32	63	14	138	39	90	183	58	196	58122	264462	41655	44287	607009	87584
6	1	366	Wales	646	15	0	218	35	2564	1135	129	76	298	377	240	1120	761	146	6486	2435	3584	248944	393105	194878	221231	186895	809528
6	1	366	Edge	162	9	1	76	18	614	177	40	18	66	90	35	249	138	67	1218	425	337	78280	210813	68460	69843	227640	270711
6	2	365	High	2015	72	4	414	120	6725	3969	374	227	542	941	907	2991	2136	381	20633	7828	2024	536377	839754	707759	500405	415733	2570851
6	2	365	Low	47	6	2	18	17	312	0	47	3	29	60	6	145	67	68	514	166	416	51946	264154	43077	46673	557199	136197
6	2	365	Wales	457	15	2	53	28	1483	940	106	65	259	366	198	994	620	208	5229	1924	3223	323170	474591	204940	212120	160558	695199
6	2	365	Edge	146	17	1	24	22	651	154	50	21	37	55	37	200	139	46	1074	367	184	68545	119318	59431	71770	208966	178142
6	3	365	High	1724	57	2	169	121	5593	3896	513	247	331	1010	1102	3203	2358	435	24476	9676	2550	415947	1232945	708097	602706	471197	3541527
6	3	365	Low	36	15	0	12	16	151	0	22	4	19	59	8	112	38	69	156	42	351	47487	285686	47895	46453	600267	100838
6	3	365	Wales	406	16	2	41	27	1010	1022	82	63	262	300	227	934	565	227	4541	1748	3585	322716	638384	215724	295004	181789	734784
6	3	365	Edge	110	12	0	17	9	499	132	46	25	47	95	38	251	140	91	1551	541	447	110776	252162	47104	130715	218369	307503
6	4	365	High	1600	50	3	180	90	6595	3583	494	217	359	892	1044	3006	2107	474	22160	8525	2264	405139	1307522	596796	590309	468081	3005095
6	4	365	Low	23	5	0	13	13	160	0	24	1	11	63	7	106	40	66	281	88	204	32363	258906	36119	25953	599009	78049
6	4	365	Wales	338	9	1	57	14	1262	944	99	64	260	293	207	923	544	258	4243	1617	3005	327423	722148	172780	305112	187589	661998
6	4	365	Edge	100	18	2	25	18	487	138	39	24	44	54	44	205	113	74	1191	442	340	106019	186070	50346	144242	224850	223180
6	5	366	High	1737	55	2	174	98	6999	3849	523	202	336	910	1068	3039	2191	421	21138	8122	1917	386377	1315387	616745	614067	415371	2791293
6	5	366	Low	29	8	2	12	35	1261	0	31	2	10	58	5	106	41	66	1690	433	435	33500	259818	36732	27003	558284	107279
6	5	366	Wales	368	4	2	29	10	1239	953	66	61	317	298	146	888	505	269	4148	1556	3026	415955	738573	169723	305533	170868	635048
6	5	366	Edge	106	34	0	13	47	431	161	38	19	33	98	45	233	114	99	1207	400	307	110242	275984	54149	146245	211371	240366
6	6	365	High	1701	60	2	181	141	7264	3952	551	210	369	986	1119	3235	2396	468	25349	9870	2650	399415	1306899	712120	604104	470136	3571618
6	6	365	Low	33	10	0	13	12	139	0	22	4	53	63	6	148	31	110	172	46	374	260523	243574	39425	26470	595200	135431
6	6	365	Wales	402	6	0	38	12	1183	1019	68	55	338	301	175	937	517	254	4278	1585	3485	433760	749466	168396	295840	187409	717072
6	6	365	Edge	94	7	0	11	18	392	227	45	38	64	181	50	378	149	193	1469	517	482	194323	593508	62386	246902	221111	313728
6	7	365	High	1682	41	3	177	80	6792	3673	532	213	334	1008	961	3048	2200	444	22374	8634	2172	403824	1314461	623572	586862	473627	3011759
6	7	365	Low	39	9	1	22	16	332	0	21	2	46	61	10	140	30	107	191	48	281	257349	271144	36829	25377	598062	124569
6	7	365	Wales	359	3	0	35	8	1227	963	88	61	302	321	178	950	526	259	4241	1552	3056	405275	757927	152561	307723	189922	666204
6	7	365	Edge	90	3	0	13	9	390	186	43	28	58	173	45	347	130	195	1167	441	741	202924	570455	75901	260382	216349	331616
6	8	365	High	1902	72	1	156	118	7121	3960	512	228	355	958	1043	3096	2183	434	20672	7871	1788	432728	1330267	638422	610987	428705	2604729
6	8	365	Low	47	14	1	12	15	323	0	32	3	56	57	7	155	42	109	461	128	415	260616	254406	48493	26407	556506	138125
6	8	365	Wales	398	5	0	41	10	1222	987	69	53	364	313	165	964	502	295	4037	1501	2701	426315	755432	156472	305922	174145	636279
6	8	365	Edge	110	7	0	9	12	434	226	39	25	72	158	62	356	131	195	1154	379	659	228516	619478	87854	257097	203529	296318
6	9	366	High	1866	81	2	163	139	7797	4256	532	228	377	1011	1145	3293	2463	404	25782	10028	2454	389494	1325047	700233	596712	467868	3658363
6	9	366	Low	29	22	0	18	39	252	0	38	16	86	68	11	219	56	150	447	124	464	327471	260216	43464	492249	586324	189227
6	9	366	Wales	395	7	0	40	16	1273	1038	88	67	325	335	157	972	536	253	4577	1651	3541	440961	753501	170430	296058	187782	760729
6	9	366	Edge	110	10	0	18	12	447	222	45	39	63	202	59	408	152	232	1375	490	827	245963	667875	110763	242447	214938	394873
6	10	365	High	1931	67	1	183	127	7187	3832	595	214	361	1025	946	3141	2220	424	19933	7682	1693	396054	1316934	593041	583995	470932	2694920
6	10	365	Low	23	10	1	13	26	116	0	24	18	108	54	14	218	36	173	243	73	559	367104	245260	43726	644833	592719	166530
6	10	365	Wales	419	14	0	38	19	1249	1073	81	50	362	340	143	976	526	279	3927	1503	2804	442414	748597	167581	307967	197751	630782
6	10	365	Edge	106	7	0	21	16	490	240	38	42	59	184	71	394	145	202	1245	427	673	228015	651100	120904	258868	223078	307281
6	11	365	High	1730	74	4	173	145	7530	3872	535	212	381	1065	1122	3315	2413	457	25309	9775	2795	410743	1331580	680662	600880	425444	3928161
6	11	365	Low	25	11	1	9	11	76	1	23	14	77	49	6	169	37	130	115	42	255	344812	272589	47170	652048	555121	113739
6	11	365	Wales	431	5	0	39	19	1339	1041	65	78	352	336	145	976	567	277	4840	1819	4267	432693	751977	172274	303380	173396	842731
6	11	365	Edge	104	4	0	17	6	518	266	45	33	67	174	74	393	154	200	1719	575	1173	230284	651169	124468	255357	200193	411315
6	12	365	High	1721	60	2	158	114	7065	3493	499	209	363	999	983	3053	2201	408	22046	8440	2371	405974	1301464	623726	580889	465487	3467131
6	12	365	Low	16	9	0	9	15	81	3	28	19	91	54	7	199	42	150	97	27	296	349433	253880	37312	632657	595499	131544
6	12	365	Wales	403	11	0	28	24	1260	1047	77	58	357	345	160	997	556	278	4932	1803	4079	441613	751366	152774	295584	187227	818787
6	12	365	Edge	116	9	0	22	16	468	256	46	34	78	199	67	424	157	238	1566	510	1284	237752	652126	101399	237942	208881	483381
6	13	366	High	1703	67	0	180	119	6891	3282	499	198	341	1073	901	3012	2112	485	19143	7515	1943	390528	1329594	606250	579177	465653	2875338
6	13	366	Low	15	2	0	9	6	59	8	17	19	77	49	8	170	26	142	111	33	298	341663	258771	33454	645835	600368	92543
6	13	366	Wales	356	7	1	43	20	1264	1027	81	62	338	362	137	980	552	278	4482	1683	3333	406927	756664	142255	304222	197442	696500
6	13	366	Edge	126	12	1	20	16	500	314	46	37	92	178	60	413	157	223	1619	576	1136	224212	643060	96636	255984	209795	403546
6	14	365	High	1667	70	2	140	127	7010	3124	453	222	332	940	1077	3024	2154	440	19534	7524	2174	380682	1300053	700606	598145	416907	3233757
6	14	365	Low	18	2	0	9	3	74	3	15	14	79	51	7	166	30	132	85	31	314	343207	246448	35333	652803	563279	110149
6	14	365	Wales	384	9	0	32	16	1202	1001	70	64	302	323	153	912	507	241	4160	1559	3276	420927	748897	160567	303945	174416	686051
6	14	365	Edge	112	8	0	16	12	521	294	41	37	84	208	75	445	182	231	2263	754	2024	256474	638447	122195	250262	191485	547114
6	15	365	High	1696	54	3	184	126	6754	3049	477	215	349	956	1025	3022	2080	477	17229	6707	1832	404678	1298745	682353	588487	477813	2787607
6	15	365	Low	20	5	0	7	7	66	7	18	16	64	43	4	145	24	116	93	33	306	344405	273773	34574	634631	601983	110117
6	15	365	Wales	424	5	0	40	17	1299	1051	66	71	342	303	162	944	518	260	4729	1754	3665	433953	748641	167159	294809	185903	744252
6	15	365	Edge	126	8	1	15	13	484	275	45	31	73	173	69	391	162	199	1397	489	958	240995	637171	110898	239819	209560	329849
7	1	366	High	2018	63	2	813	129	8228	4814	445	250	785	1048	861	3389	2448	357	25580	9834	2641	597809	872804	689652	510234	463026	3527636
7	1	366	Low	70	13	3	64	30	254	0	31	6	17	69	10	133	39	84	200	50	228	48388	278799	40814	44716	605745	100422
7	1	366	Wales	617	15	1	220	33	2441	1234	137	85	327	389	216	1154	769	160	6855	2635	4059	261358	386664	194598	220876	190771	862683
7	1	366	Edge	183	16	2	72	18	651	220	49	17	63	86	42	257	146	63	1398	504	448	77694	209330	66136	70976	227720	306978
7	2	365	High	1948	98	2	379	153	6632	3745	403	220	528	918	816	2885	2120	395	21896	8251	2421	505432	857511	632559	490661	406045	2737695
7	2	365	Low	55	23	0	13	24	251	0	38	6	26	62	7	139	59	75	365	108	420	51433	270107	40548	46559	554030	134951
7	2	365	Wales	451	13	0	42	17	1513	928	93	70	288	327	215	993	623	192	5413	2019	3374	304421	465701	200955	211200	163090	721553
7	2	365	Edge	165	21	0	22	23	591	140	64	19	37	58	27	205	146	43	1275	411	444	56497	116921	56952	68480	203128	227767
7	3	365	High	1687	61	3	148	96	5291	3571	504	243	353	1009	913	3022	2198	414	21195	8360	2194	403919	1247513	619796	584079	453005	2994709
7	3	365	Low	59	24	1	13	23	227	0	26	8	24	64	13	135	45	84	304	84	528	50507	270577	44565	45676	603374	133689
7	3	365	Wales	382	10	0	30	11	994	962	83	57	241	307	202	890	526	226	4031	1574	2868	305044	647413	189084	293825	184709	620330
7	3	365	Edge	120	16	0	12	27	509	119	56	27	44	104	39	270	146	93	1126	413	360	103937	245721	49186	128725	220019	280956
7	4	365	High	1679	49	4	200	92	7289	3860	588	218	367	878	1088	3139	2309	465	23089	8859	2322	411228	1304729	634155	595406	478733	3104978
7	4	365	Low	39	9	1	12	22	316	0	29	2	15	66	16	128	42	78	278	91	228	27136	255344	46415	25779	588246	91314
7	4	365	Wales	388	10	0	33	19	1519	1068	89	57	247	308	230	931	546	267	4908	1868	3667	331555	719175	194599	310196	196590	751417
7	4	365	Edge	114	11	0	25	19	638	180	54	19	48	76	43	240	136	78	1678	571	332	105533	187430	49065	145339	222557	262845
7	5	366	High	1707	51	1	155	86	7230	3943	508	247	308	920	1125	3108	2251	434	23953	9217	2309	403640	1318826	651187	613138	424519	3183914
7	5	366	Low	36	11	0	11	15	226	0	38	2	19	41	9	109	52	49	437	127	366	35558	275116	43761	26758	558908	95707
7	5	366	Wales	424	8	2	27	16	1348	1041	68	57	327	292	195	939	527	261	4374	1652	3140	414220	731906	182001	305696	171008	693047
7	5	366	Edge	128	10	1	21	20	654	186	36	21	59	115	34	265	118	113	1334	436	347	116431	276270	54062	144176	202874	236863
7	6	365	High	1886	72	4	194	126	7150	4003	525	195	369	959	998	3046	2170	426	20251	7555	1813	402320	1342916	611643	598091	473283	2604775
7	6	365	Low	35	15	0	24	17	244	0	25	1	42	55	10	133	34	95	277	85	330	251616	249368	36569	26470	603009	94612
7	6	365	Wales	461	12	0	42	16	1432	1096	83	60	351	297	180	971	521	274	4169	1526	2778	440071	734943	177646	295736	189589	631078
7	6	365	Edge	137	17	0	19	33	467	211	38	41	58	181	40	358	141	185	1490	538	562	207487	586007	65408	244577	216342	283573
7	7	365	High	1895	68	2	200	145	8047	4220	637	219	369	1007	1171	3403	2394	487	23711	9021	2200	415407	1322077	718584	601410	489320	3138274
7	7	365	Low	38	26	1	10	24	207	0	27	3	50	50	8	138	37	96	247	67	325	250132	244117	32420	25800	591930	106565
7	7	365	Wales	390	13	1	39	18	1485	1035	92	71	370	316	183	1032	588	268	4862	1770	3165	421975	737917	187967	306781	198942	704523
7	7	365	Edge	101	6	1	19	10	546	218	58	34	60	152	63	367	156	172	1868	625	1330	199870	562988	93183	261782	218591	388542
7	8	365	High	1907	66	4	173	144	7833	4084	535	239	376	1018	1154	3322	2376	471	22875	8764	2052	423175	1311641	703453	612756	424578	2907843
7	8	365	Low	32	5	0	18	9	193	6	35	4	67	67	7	180	51	121	385	115	509	248174	257678	28530	26620	560515	133402
7	8	365	Wales	399	11	2	37	21	1423	1061	74	61	352	332	158	977	541	258	4265	1575	2960	425324	752764	168381	305451	170858	670727
7	8	365	Edge	104	9	0	22	19	521	280	44	36	93	192	55	420	158	223	1647	569	1475	240790	618259	91472	254898	199362	435390
7	9	366	High	1817	70	4	198	143	7752	4233	563	235	342	1100	1122	3362	2449	451	27421	10457	2882	400304	1327462	705295	597222	478704	4129845
7	9	366	Low	29	7	0	14	8	150	1	20	15	86	71	5	197	38	149	224	54	416	327773	280646	28028	492799	591572	140771
7	9	366	Wales	429	11	1	44	17	1310	1038	77	67	338	324	175	981	566	282	4624	1758	3898	435679	750308	164548	293647	189193	773717
7	9	366	Edge	96	9	0	17	16	401	245	51	47	64	189	76	427	170	221	1861	621	1544	233681	673976	101118	240304	206284	500291
7	10	365	High	1687	68	2	192	149	7760	3917	549	230	357	1102	1021	3259	2361	447	25256	9734	2452	408710	1314175	630882	583443	469305	3563121
7	10	365	Low	17	8	0	10	9	111	0	20	16	98	62	9	205	39	160	155	43	596	352088	253834	31195	644789	593881	147740
7	10	365	Wales	406	13	1	43	33	1340	1080	109	68	362	333	150	1022	571	277	4341	1628	3192	417310	749784	164826	304830	199238	718824
7	10	365	Edge	110	5	1	16	12	469	291	43	44	78	191	67	423	151	234	1340	514	807	237796	653516	96553	256191	210460	380895
7	11	365	High	1873	52	3	153	133	7066	3625	474	226	357	1101	916	3074	2069	499	18509	7134	1708	401603	1300323	588850	587580	416238	2553819
7	11	365	Low	18	3	0	7	2	108	1	20	21	88	54	7	190	30	155	153	45	341	359408	250582	34460	651544	552901	106589
7	11	365	Wales	442	6	0	30	12	1421	1056	61	75	347	360	150	993	504	292	4653	1704	3025	440242	747927	164533	300253	171797	640025
7	11	365	Edge	121	7	3	18	10	547	310	50	41	89	187	64	431	166	232	1461	510	951	239318	643121	102414	249510	190838	386128
7	12	365	High	1714	79	1	179	147	7441	3541	527	217	361	994	1088	3187	2372	440	26248	10186	2886	396754	1291398	666546	581271	459418	4231634
7	12	365	Low	23	6	0	7	12	94	6	28	18	72	56	11	185	37	146	140	35	327	352729	260138	40593	630986	591802	143417
7	12	365	Wales	381	13	0	44	29	1307	1016	90	62	364	337	174	1027	603	250	5140	2013	4177	425007	752869	159285	294146	183648	882659
7	12	365	Edge	113	9	0	22	17	504	266	44	33	75	185	64	401	168	203	2026	686	1535	240115	639971	118870	239730	206623	510501
7	13	366	High	1764	72	5	182	118	7229	3382	540	224	345	1022	990	3121	2120	468	17924	6732	1626	398032	1304327	615909	584397	471726	2576862
7	13	366	Low	13	2	0	13	6	83	1	20	24	95	56	11	206	31	168	119	40	313	368918	276121	40958	645124	595652	130578
7	13	366	Wales	448	10	2	45	24	1258	1082	87	61	341	347	150	986	521	285	3706	1366	2210	416686	756419	164261	306434	202364	536104
7	13	366	Edge	142	9	0	11	13	516	291	56	34	81	207	49	427	163	220	1206	432	868	238292	638456	110375	252498	208240	357755
7	14	365	High	1646	59	3	152	124	7208	3200	459	209	349	996	1033	3046	2156	468	21958	8404	2611	394058	1293773	698268	603428	417402	3669696
7	14	365	Low	18	10	0	9	13	75	2	11	35	56	67	11	180	22	154	132	30	386	340972	255400	41053	651166	559700	132984
7	14	365	Wales	452	12	0	38	13	1421	1161	91	72	375	319	178	1035	600	271	5732	2163	4707	428215	746069	170546	299745	176200	955388
7	14	365	Edge	129	5	0	10	11	662	318	46	39	87	193	83	448	211	199	2653	907	2314	225715	635861	119563	249000	194776	621231
7	15	365	High	1681	59	1	189	114	7071	3057	495	186	324	960	988	2953	2053	440	18633	7061	2013	399817	1291231	681546	588448	465480	3050977
7	15	365	Low	16	15	0	8	15	68	2	21	18	78	43	9	169	32	133	67	22	246	354228	242564	43353	635454	601763	97179
7	15	365	Wales	444	10	1	36	18	1333	1094	83	48	387	361	134	1013	583	259	4398	1619	3173	451051	747977	155002	290925	184266	688618
7	15	365	Edge	141	6	1	19	13	519	279	43	31	83	208	78	443	182	208	1541	538	1227	236990	625139	123306	233530	207154	439283
8	1	366	High	2116	64	9	794	152	8031	4539	399	234	758	1114	832	3337	2442	394	26097	9891	3017	602069	879008	661319	508283	460594	3763285
8	1	366	Low	70	13	0	44	23	185	0	20	6	19	68	10	123	35	82	217	65	292	57739	264845	36668	44032	602632	118956
8	1	366	Wales	611	13	2	217	31	2560	1086	122	79	276	385	228	1090	762	134	6936	2602	4502	250544	388755	186107	222180	183787	921640
8	1	366	Edge	185	12	2	84	13	613	208	39	16	49	98	37	239	134	75	1325	527	317	79630	211803	62531	70143	224720	315033
8	2	365	High	1966	85	4	350	133	5977	3758	369	195	553	956	866	2939	2176	359	22232	8449	2710	505002	854257	647080	490833	400841	3041325
8	2	365	Low	64	13	2	24	18	280	0	40	6	22	59	9	136	52	78	321	105	463	53626	262439	40832	46225	555218	145353
8	2	365	Wales	434	9	0	40	22	1343	856	108	46	246	345	217	962	606	206	5210	1937	3784	303531	482875	202405	210338	161293	760936
8	2	365	Edge	145	14	0	31	22	587	134	53	19	43	56	41	212	142	41	1519	522	498	72768	114382	62537	70607	205222	246822
8	3	365	High	1731	78	2	169	111	5124	3686	508	206	341	999	987	3041	2192	412	20222	7851	2024	390301	1221613	626314	594616	450598	2784181
8	3	365	Low	42	21	1	15	21	249	0	30	3	25	62	10	130	48	75	241	68	294	49209	277478	48558	45632	600757	87054
8	3	365	Wales	388	14	1	32	22	992	939	91	58	241	287	204	881	513	231	4020	1578	2912	310652	639918	205506	288325	181683	637238
8	3	365	Edge	128	24	0	24	22	477	127	43	19	48	94	34	238	123	95	1111	423	402	113805	248234	59487	130907	218808	282444
8	4	365	High	1684	50	0	189	107	6827	3830	551	214	362	890	1112	3129	2286	450	22453	8717	2246	399930	1307049	649411	600170	472177	3047871
8	4	365	Low	31	12	0	15	18	321	0	35	4	6	72	9	126	50	74	518	151	385	27952	272737	36319	25883	590062	138116
8	4	365	Wales	381	9	3	39	11	1436	926	73	58	238	326	217	912	514	278	4374	1631	2914	324592	727734	186624	308440	191340	637190
8	4	365	Edge	94	11	0	22	29	614	146	58	24	44	64	44	234	142	68	1723	592	396	114429	186342	54760	144600	215986	283318
8	5	366	High	1802	49	0	161	99	7161	3950	495	182	382	865	1149	3073	2211	454	22315	8618	2174	421665	1296116	654418	616484	418094	3044916
8	5	366	Low	45	48	2	15	52	329	0	24	7	16	57	6	110	33	76	213	56	243	32238	256371	41871	26976	558382	97042
8	5	366	Wales	373	6	2	44	18	1343	981	60	62	295	310	205	932	504	263	4561	1714	3474	435925	734176	186395	304237	172495	731049
8	5	366	Edge	109	9	0	12	14	391	145	34	20	29	87	37	207	106	83	1158	441	315	104093	274052	50913	143355	201913	224183
8	6	365	High	1854	76	0	197	131	7310	3999	517	221	402	994	1080	3214	2296	459	25092	9733	2563	423123	1333704	662579	600304	471528	3540302
8	6	365	Low	39	154	2	24	167	343	0	43	1	59	60	8	171	55	111	312	101	428	249239	238178	46921	26297	596839	168286
8	6	365	Wales	365	4	0	33	15	1303	979	49	73	357	305	189	973	535	287	4765	1737	3574	423198	737612	176046	293467	187318	738484
8	6	365	Edge	102	5	0	21	15	514	215	55	27	62	182	45	371	152	193	1617	581	794	203900	595351	57631	244813	211775	344948
8	7	365	High	1648	56	0	180	124	7339	3803	626	215	355	1044	1057	3297	2411	467	24444	9326	2375	409684	1328660	628208	592803	470633	3273365
8	7	365	Low	34	10	0	10	179	221	0	25	3	56	45	10	139	44	92	445	170	293	252260	259791	38214	25362	583397	112492
8	7	365	Wales	359	10	1	27	12	1257	974	69	61	331	300	146	907	511	261	4175	1593	3172	444902	748083	165802	308211	196219	678590
8	7	365	Edge	104	3	0	23	15	499	208	50	43	75	163	50	381	143	204	1606	549	1403	188431	566697	75850	258768	216241	416344
8	8	365	High	1889	82	6	154	130	6873	3890	471	208	361	1039	1017	3096	2126	463	19506	7591	1773	394715	1322585	628799	617229	415315	2464199
8	8	365	Low	40	40	0	21	46	306	0	30	3	52	58	13	156	40	112	292	90	441	243645	275040	55561	26844	556425	135993
8	8	365	Wales	392	4	0	38	10	1175	1003	72	64	334	318	146	934	525	269	3897	1525	2572	429297	749191	162314	304093	176151	571070
8	8	365	Edge	127	6	0	10	11	475	233	34	36	66	156	57	349	129	181	1248	419	594	231513	619582	89854	254705	202484	286569
8	9	366	High	1863	67	1	172	137	7783	4145	600	231	369	1014	1175	3389	2476	428	23874	9018	2337	404971	1305057	708585	596761	469194	3364967
8	9	366	Low	26	4	1	14	17	182	0	25	20	94	63	9	211	42	162	423	135	378	336757	253301	46084	492544	589987	135001
8	9	366	Wales	399	12	0	26	22	1251	1027	71	57	344	351	148	971	532	280	4278	1615	3230	448171	752439	167392	295790	189624	697499
8	9	366	Edge	107	5	1	24	14	456	258	59	38	72	195	77	441	171	229	1585	564	919	227667	661126	113853	241885	211711	411455
8	10	365	High	1825	67	1	180	132	7569	3904	603	215	354	1064	1037	3273	2417	432	24003	9167	2295	395602	1325438	635779	582585	467173	3380877
8	10	365	Low	24	6	0	4	6	90	0	19	22	73	50	2	166	37	124	120	38	413	356072	245717	43567	646577	602230	144346
8	10	365	Wales	366	7	1	47	17	1225	957	72	49	308	332	167	928	517	265	4451	1616	3295	424653	756523	165407	309314	194705	700268
8	10	365	Edge	118	5	1	19	4	545	296	50	31	76	200	60	417	154	232	1783	606	1348	240432	649034	113201	255282	213756	440764
8	11	365	High	1703	82	2	160	138	7366	3701	458	226	380	1021	1137	3222	2318	460	23473	8966	2407	400295	1314678	671837	601958	416955	3536929
8	11	365	Low	23	5	0	14	8	103	0	24	23	83	50	8	188	37	146	160	42	408	358764	258434	36620	649387	549200	147543
8	11	365	Wales	369	6	2	38	21	1200	984	56	66	300	369	158	949	520	289	4321	1703	3381	416115	763217	161204	304062	173788	718940
8	11	365	Edge	131	5	1	23	17	568	304	50	32	80	183	66	411	169	210	1858	651	1397	245499	640827	107484	251361	187884	476651
8	12	365	High	1805	63	1	143	126	6688	3285	464	200	329	1023	991	3007	2137	423	20863	7975	2120	407848	1304941	602010	574313	457477	3100247
8	12	365	Low	21	6	0	10	12	143	0	22	15	76	62	5	180	37	136	168	49	298	360667	277896	42533	631944	600030	140996
8	12	365	Wales	403	10	0	36	20	1327	994	79	69	342	311	139	940	520	277	4536	1643	3292	426588	759517	151996	296028	189369	692728
8	12	365	Edge	98	2	0	20	9	503	262	61	35	76	198	58	428	192	206	2490	831	1871	242314	644792	108112	236239	206294	561592
8	13	366	High	1820	60	7	193	126	7829	3598	558	214	348	1011	1070	3201	2235	480	20257	7865	2014	399040	1307771	675020	595168	482851	3072922
8	13	366	Low	22	6	0	10	11	110	1	17	21	87	48	7	180	29	148	142	38	348	351606	251433	41978	647318	600722	122960
8	13	366	Wales	390	7	0	44	14	1252	1008	84	56	374	304	161	979	519	289	3880	1468	2708	463225	755801	171610	308331	201674	612214
8	13	366	Edge	138	3	0	22	7	504	303	42	43	75	181	71	412	149	222	1547	474	1010	234052	641822	117708	257241	210641	374730
8	14	365	High	1636	68	2	133	126	7259	3150	452	227	344	1024	1119	3166	2225	454	19948	7612	2008	400843	1310767	699773	605530	422941	3044091
8	14	365	Low	23	6	0	10	7	66	2	19	13	71	41	9	153	30	120	163	44	340	341812	245362	36076	653986	561738	112283
8	14	365	Wales	416	4	2	40	19	1190	1052	76	71	368	346	150	1011	555	286	4026	1467	2742	442285	754630	161564	304883	171611	640618
8	14	365	Edge	148	9	1	12	16	482	289	54	27	86	197	84	448	196	214	1377	471	974	235594	637620	123852	251604	190736	386335
8	15	365	High	1635	78	2	135	126	6643	3031	463	204	334	953	988	2942	2109	490	19060	7248	2218	408694	1304324	681209	589273	477441	3294584
8	15	365	Low	27	9	0	7	8	68	5	12	16	72	59	5	164	27	136	94	31	484	353982	257540	37012	632660	598844	166265
8	15	365	Wales	399	14	0	42	24	1308	1060	69	79	387	331	150	1016	590	276	4705	1698	3473	426376	756542	159338	294412	188159	766640
8	15	365	Edge	140	5	1	20	14	621	338	55	26	87	209	91	468	198	221	1792	607	1213	251850	640326	119543	241237	198326	455084
9	1	366	High	2095	64	0	827	133	8207	4580	424	244	697	1131	832	3328	2366	358	24311	9310	2608	590144	886640	681557	515646	464064	3296480
9	1	366	Low	80	4	1	41	21	254	0	27	3	13	67	12	122	40	79	235	79	271	53638	265243	39131	44374	603981	94666
9	1	366	Wales	664	18	0	198	34	2284	1179	119	82	300	396	222	1119	752	163	6208	2307	3713	247021	388457	189846	222414	185067	818646
9	1	366	Edge	180	15	1	85	20	659	225	50	20	48	93	37	248	152	67	1323	483	393	76618	209503	65082	69870	232233	277961
9	2	365	High	1878	156	2	392	237	6993	3932	380	207	553	944	939	3023	2230	350	22771	8524	2552	544232	842779	678144	496424	400485	3136922
9	2	365	Low	71	12	0	16	17	363	0	54	0	23	64	14	155	67	81	403	125	465	57549	272220	43249	46777	551495	158207
9	2	365	Wales	475	14	1	56	20	1601	963	115	68	256	368	224	1031	688	207	5860	2132	4044	294748	471730	212402	211678	161751	842955
9	2	365	Edge	153	15	1	40	17	671	172	58	16	51	61	39	225	156	45	1681	530	626	63683	119131	62335	69640	209348	263909
9	3	365	High	1685	58	0	150	108	5145	3641	500	221	363	966	998	3048	2203	439	20540	8055	1867	382648	1225005	637340	591859	451345	2720464
9	3	365	Low	76	28	1	14	30	343	0	38	4	12	63	14	131	55	73	305	110	357	52363	274409	42027	45287	591910	116350
9	3	365	Wales	398	13	0	50	14	1089	966	80	65	269	310	216	940	543	246	4110	1588	2795	306621	636001	201620	291726	183488	637186
9	3	365	Edge	135	22	1	22	24	539	154	56	23	52	94	43	268	138	103	1272	485	339	110796	241992	55187	131661	224559	284329
9	4	365	High	1792	44	0	201	82	6773	3766	536	201	315	899	1066	3017	2156	459	20812	8030	2113	409468	1306435	639531	600855	477938	2873252
9	4	365	Low	56	25	1	22	28	342	0	31	6	16	60	11	124	54	68	510	171	323	34473	266730	42319	25909	594576	84639
9	4	365	Wales	394	5	1	47	13	1396	936	84	46	259	302	214	905	509	273	4159	1531	2871	320395	715819	194442	308239	199933	644617
9	4	365	Edge	115	11	0	26	12	626	159	54	18	42	80	38	232	141	70	1359	499	265	114764	191867	50431	145865	222218	213108
9	5	366	High	1781	69	2	161	143	7702	4032	511	266	326	934	1107	3144	2237	449	22339	8571	1967	430402	1316572	683242	624449	424806	2808117
9	5	366	Low	39	6	0	17	30	251	0	46	4	15	54	6	125	53	64	406	109	337	33265	257229	34247	27071	551221	97178
9	5	366	Wales	386	2	0	38	16	1133	1031	66	66	355	279	184	950	528	273	4322	1626	3060	430686	730825	177001	305362	175470	653023
9	5	366	Edge	125	34	1	29	64	722	215	47	21	36	92	49	245	142	84	1412	465	363	102587	271452	48908	146613	209138	262676
9	6	365	High	1843	63	0	180	116	7314	3942	544	231	315	1016	1102	3208	2327	446	23405	9020	2262	402538	1331968	673600	598597	471440	3147653
9	6	365	Low	37	10	0	13	21	163	0	30	3	68	57	4	162	40	115	215	65	496	255829	250767	33085	26388	597876	136046
9	6	365	Wales	396	2	1	46	7	1194	973	65	61	351	294	167	938	493	279	4313	1580	3212	428036	737167	180899	293289	190024	700397
9	6	365	Edge	121	8	1	9	14	643	219	45	33	54	170	54	356	159	175	1952	699	472	191310	586651	63449	246896	213416	328134
9	7	365	High	1805	78	1	214	120	8023	4183	561	204	368	990	1138	3261	2377	434	23383	8894	1999	408088	1315338	713136	602030	483689	2929602
9	7	365	Low	39	13	0	12	16	177	0	28	1	61	62	7	159	35	121	146	51	297	265382	255883	31934	25664	591953	90662
9	7	365	Wales	374	6	0	43	12	1328	998	91	67	348	333	156	995	536	305	4400	1639	3335	434527	745338	174515	309669	201221	709153
9	7	365	Edge	123	4	0	13	11	451	255	52	41	64	158	64	379	162	184	1710	597	1406	196258	567371	76924	262009	213248	396997
9	8	365	High	1872	75	1	167	136	7796	4078	521	229	373	1016	1127	3266	2328	481	23441	9012	2249	396509	1322727	663172	611897	424254	3044225
9	8	365	Low	26	22	1	16	25	402	0	44	4	46	58	12	164	53	107	302	95	379	248781	269168	33210	26859	558781	122958
9	8	365	Wales	397	7	0	31	10	1268	975	69	66	339	313	143	930	491	275	4241	1588	3094	437421	747621	172250	305403	173684	668702
9	8	365	Edge	97	3	0	16	15	374	227	38	31	83	201	66	419	169	215	1721	576	1364	221278	621184	94717	255028	198646	411763
9	9	366	High	1841	79	2	212	140	7867	4080	562	226	354	1037	1120	3299	2450	436	25268	9777	2391	412413	1316833	679693	590884	469937	3473247
9	9	366	Low	21	7	1	14	15	159	0	24	16	62	62	5	169	36	132	514	143	342	330396	261373	38078	493483	593897	119833
9	9	366	Wales	365	8	2	37	17	1163	986	86	61	340	327	148	962	565	256	4361	1759	3191	430935	753162	163546	296493	190856	690925
9	9	366	Edge	113	8	0	7	20	449	241	38	36	74	183	61	392	156	196	1266	448	960	234805	663115	104552	240161	206420	358007
9	10	365	High	1905	74	5	218	157	7886	3874	591	255	338	1046	963	3193	2322	455	21706	8295	1813	400365	1316646	606489	582843	471766	2832863
9	10	365	Low	14	14	0	7	15	156	0	24	18	86	63	12	203	31	168	157	38	401	351061	248417	43858	646301	596012	143595
9	10	365	Wales	402	7	1	28	18	1152	964	79	56	308	346	140	929	477	286	4445	1689	3666	427266	768245	152939	309734	200349	715993
9	10	365	Edge	119	7	1	14	11	482	258	43	28	78	192	61	402	149	220	1648	553	1126	241727	655677	111846	258310	215987	388431
9	11	365	High	1973	85	2	191	135	7792	3930	475	239	373	1059	1112	3258	2409	453	24440	9424	2631	409676	1324714	677920	608801	425724	3719650
9	11	365	Low	14	4	0	9	6	50	0	21	20	88	54	9	192	32	153	127	44	379	364713	260004	48560	652414	553681	131159
9	11	365	Wales	392	2	0	51	11	1331	1017	62	62	349	342	179	994	544	300	4491	1666	3363	429077	759565	165943	305913	172607	737525
9	11	365	Edge	116	4	0	11	8	468	262	52	38	80	184	76	430	181	219	1566	524	1159	243428	649083	115837	254782	201576	420087
9	12	365	High	1825	78	0	191	142	7939	3747	549	203	373	1046	1089	3260	2405	447	24771	9595	2536	393295	1306209	647898	575391	456341	3678607
9	12	365	Low	19	3	0	11	6	67	0	23	19	62	47	10	161	36	123	71	26	256	345229	265506	47038	635241	596834	113814
9	12	365	Wales	401	9	1	32	25	1309	1003	65	61	309	340	139	914	510	263	4162	1563	2827	413216	753588	165462	292387	187548	646870
9	12	365	Edge	132	8	0	24	21	541	255	42	38	73	169	81	403	159	198	1666	574	1030	231881	650961	110629	238849	211386	408425
9	13	366	High	1813	54	3	190	119	6894	3418	506	195	325	1082	976	3084	2190	419	19801	7548	1908	407793	1298374	617003	581468	466279	2994876
9	13	366	Low	19	5	0	12	6	64	1	20	17	69	53	8	167	27	135	83	26	392	336230	263397	39834	646006	590368	125232
9	13	366	Wales	367	12	1	38	16	1236	978	81	46	352	341	121	941	519	254	4098	1535	2595	442308	759659	150087	306144	202708	602688
9	13	366	Edge	127	10	0	12	14	515	303	42	42	86	197	68	435	182	203	1574	543	1331	244538	649210	108427	257070	213002	414835
9	14	365	High	1810	76	3	152	141	7557	3411	538	232	370	983	1130	3253	2284	448	19257	7336	1914	392123	1292568	709621	605794	419201	2997673
9	14	365	Low	19	3	2	10	10	85	0	16	12	78	33	7	146	26	113	137	40	232	359800	242265	39724	652826	555119	94531
9	14	365	Wales	460	11	1	28	25	1277	1046	66	73	328	334	132	933	497	276	3796	1422	2517	436236	753581	161965	305004	174952	591435
9	14	365	Edge	150	9	1	16	15	477	336	44	44	89	209	75	461	180	227	1487	518	1176	224625	639552	116835	251494	195098	423268
9	15	365	High	1866	77	2	181	131	7530	3318	541	220	375	1002	1062	3200	2258	452	18625	7156	1899	409749	1284544	731486	593151	476900	2894308
9	15	365	Low	18	3	0	10	4	45	2	16	8	76	48	4	152	24	125	57	16	260	365801	257562	33471	633325	603858	95627
9	15	365	Wales	449	10	0	37	15	1488	1120	72	68	360	360	173	1033	551	286	4775	1691	3203	445866	759354	168229	296258	187071	688934
9	15	365	Edge	156	7	0	15	14	577	335	53	46	78	211	87	475	203	229	1852	610	1440	218034	636064	125233	238655	201073	470377
10	1	366	High	2156	57	3	751	132	8196	4822	423	219	767	1110	893	3412	2492	387	27676	10417	3293	606091	877253	681528	512230	462910	4026863
10	1	366	Low	66	9	1	43	22	185	0	32	6	21	51	8	118	49	66	241	78	243	54058	267071	41546	44609	605926	110260
10	1	366	Wales	626	8	2	218	28	2411	1141	136	95	316	356	228	1131	754	178	6828	2540	4769	248335	392880	189335	221425	186453	953979
10	1	366	Edge	182	12	1	79	19	633	213	51	10	58	89	47	255	143	78	1576	573	490	70769	208153	69083	70388	230105	360256
10	2	365	High	1774	72	2	327	129	6568	3686	385	217	525	1004	819	2950	2202	355	24366	9144	2736	500607	842375	645585	482893	394542	3290216
10	2	365	Low	63	17	1	23	19	261	0	37	7	20	70	4	138	54	75	259	81	488	50564	270758	31224	46136	559380	156053
10	2	365	Wales	447	13	0	61	28	1674	897	111	62	257	323	160	913	616	184	5597	2120	3861	289533	479052	193859	210807	160220	795665
10	2	365	Edge	140	13	1	28	15	622	150	55	24	45	61	38	223	150	59	1468	529	533	69723	125039	56262	68228	204375	267547
10	3	365	High	1685	57	0	142	105	4709	3702	530	205	347	995	980	3057	2219	432	20407	8043	2165	382283	1211786	611831	590816	451076	2882202
10	3	365	Low	39	13	0	19	16	232	0	35	4	13	70	14	136	55	79	314	116	276	47700	274839	38281	45553	594473	113390
10	3	365	Wales	393	10	0	36	22	897	899	84	65	267	322	193	931	537	258	4002	1576	2902	303209	645299	184992	290080	178919	637962
10	3	365	Edge	131	13	0	24	24	533	138	37	17	40	97	38	229	121	86	1532	566	256	107818	242231	56967	131395	220470	241250
10	4	365	High	1738	71	2	172	97	6589	3805	545	206	324	873	1029	2977	2148	461	20702	7956	2074	401787	1290171	630880	599513	470576	2826954
10	4	365	Low	30	9	1	19	16	231	0	29	4	14	52	7	106	46	56	265	98	290	35617	260842	43106	25785	596896	95834
10	4	365	Wales	383	9	0	40	13	1433	987	92	55	236	311	190	884	503	255	4009	1508	2776	326233	717219	185240	309841	193813	632087
10	4	365	Edge	100	9	0	23	16	498	153	70	26	47	63	49	255	153	81	1315	485	272	114627	185662	59227	143683	219756	265968
10	5	366	High	1730	44	3	173	110	7386	3914	543	240	324	937	1115	3159	2309	477	25625	9778	2703	404226	1298415	651264	619224	410032	3635648
10	5	366	Low	34	9	0	9	18	273	0	25	3	7	60	12	107	38	68	294	91	155	33790	265341	44711	26548	562029	77946
10	5	366	Wales	380	5	0	39	15	1362	984	66	57	334	303	185	945	538	287	5103	1984	4103	434756	732690	180240	304440	169051	810877
10	5	366	Edge	112	28	0	18	31	506	161	48	24	46	95	49	262	137	105	1338	495	368	116862	265256	55948	141413	205589	308928
10	6	365	High	1745	68	0	201	128	7238	3834	552	198	331	967	1060	3108	2247	466	22796	8818	2208	394276	1312046	633661	591194	464769	2988957
10	6	365	Low	34	8	0	17	36	263	0	26	0	64	44	12	146	40	102	380	128	354	242895	245372	42228	26493	608028	101219
10	6	365	Wales	388	11	0	46	15	1187	1003	81	68	344	311	168	972	543	278	4316	1633	3280	424321	733038	168405	295391	187053	673161
10	6	365	Edge	119	12	0	14	19	553	200	42	27	60	147	51	327	133	166	1422	456	461	184396	584002	53770	243841	213935	249152
10	7	365	High	1801	62	3	177	121	6999	3830	567	235	379	1013	1002	3196	2283	484	21739	8400	2023	401453	1312171	657440	597099	484643	2787907
10	7	365	Low	37	14	0	8	13	156	0	27	2	58	55	12	154	36	114	164	44	235	249069	248030	40363	25841	597353	132821
10	7	365	Wales	402	5	1	43	10	1224	1068	88	66	349	330	171	1004	553	290	4425	1677	3300	445704	737805	168879	306940	192275	724822
10	7	365	Edge	128	7	0	21	12	563	214	39	37	63	170	60	369	146	192	1456	531	696	196810	574417	79407	260016	220918	353734
10	8	365	High	1754	60	3	162	127	7501	3982	536	218	382	1013	1107	3256	2364	468	25123	9770	2662	416715	1308007	698028	612750	432076	3566244
10	8	365	Low	36	9	0	11	22	137	0	24	3	49	63	8	147	34	110	200	49	265	257214	268917	39728	27048	555934	133513
10	8	365	Wales	375	8	0	34	14	1266	978	59	59	330	319	160	927	528	254	4531	1680	3570	421162	740413	178080	307600	173787	771247
10	8	365	Edge	111	10	0	18	20	623	258	43	44	94	166	70	417	182	199	2309	794	1795	253737	616701	100693	252739	199046	510412
10	9	366	High	1645	63	1	174	110	7255	3735	514	223	368	1015	1051	3171	2297	468	25381	9875	2788	398394	1324601	625861	584381	464205	3806736
10	9	366	Low	28	13	0	13	23	159	0	28	17	76	57	5	183	45	130	185	60	491	332228	268180	38300	490950	593567	189091
10	9	366	Wales	399	8	0	48	19	1320	1064	80	73	355	351	126	985	542	280	4698	1779	3908	449841	745922	155832	295291	185868	795227
10	9	366	Edge	115	6	0	21	21	489	253	43	35	80	206	62	426	160	235	1696	591	907	236138	672626	95589	239967	205917	427317
10	10	365	High	1796	54	3	163	123	6728	3519	469	224	339	1003	959	2994	2091	442	19831	7551	1796	390398	1319819	583831	581571	477063	2710290
10	10	365	Low	19	6	1	15	10	96	2	23	10	84	49	7	173	36	133	177	61	255	344031	248158	43389	645606	596523	98564
10	10	365	Wales	388	6	0	46	13	1262	1004	82	63	338	351	163	997	535	284	4249	1532	2946	422089	744489	159473	308848	193357	660500
10	10	365	Edge	123	9	2	10	15	493	226	46	31	84	171	46	378	148	204	1265	440	614	232580	654263	103163	256771	212995	296354
10	11	365	High	1737	54	1	145	129	7292	3643	471	234	335	998	1091	3129	2247	452	22811	8610	2470	375669	1311493	667132	610675	422282	3474103
10	11	365	Low	25	7	0	14	9	121	0	19	23	83	45	8	178	27	142	200	49	483	361334	250697	42553	652049	553354	162143
10	11	365	Wales	420	10	1	37	20	1452	1139	74	67	355	359	152	1007	572	280	4825	1823	3720	430868	746332	168145	303958	171352	777736
10	11	365	Edge	122	8	0	17	19	494	296	46	35	90	181	78	430	173	220	1771	581	1428	251224	644234	115199	253117	193072	477115
10	12	365	High	1793	65	1	173	118	6881	3494	503	221	331	1040	995	3090	2172	464	18200	7048	1639	404713	1314352	624592	582950	463734	2578079
10	12	365	Low	29	10	0	10	8	58	0	23	24	82	56	5	190	29	153	83	24	342	355853	266783	33653	631906	595802	126389
10	12	365	Wales	434	8	1	39	19	1411	1137	83	60	381	378	150	1052	578	295	4550	1665	2801	415280	747035	162246	293208	186631	635788
10	12	365	Edge	120	10	0	14	14	511	280	46	32	74	216	78	446	181	228	1444	494	833	245085	646743	104786	235854	210473	351197
10	13	366	High	1682	70	4	190	125	7403	3546	549	225	364	967	1142	3247	2312	451	20511	7844	1977	419246	1306595	735972	602416	485822	3157201
10	13	366	Low	25	9	0	12	13	76	1	20	19	76	66	7	188	35	144	127	38	485	355411	267491	39748	646250	595956	174392
10	13	366	Wales	429	7	2	54	18	1383	1128	92	63	374	332	172	1033	579	252	4602	1681	3195	448563	738489	177010	310247	200610	698016
10	13	366	Edge	130	12	1	24	20	617	344	60	39	91	176	79	445	188	211	2009	652	1504	250885	638644	125026	255567	210420	457465
10	14	365	High	1645	64	7	157	122	7136	3261	470	254	326	976	1035	3061	2148	465	20763	7902	2392	376250	1306355	710054	609163	429956	3311496
10	14	365	Low	27	6	0	8	6	66	1	27	19	68	70	10	194	39	149	97	28	535	353598	248425	44764	649551	549573	185512
10	14	365	Wales	426	6	2	31	15	1371	1128	87	63	349	371	160	1030	583	278	5289	2030	4457	416789	747390	172733	304220	174323	866629
10	14	365	Edge	142	10	0	17	23	565	303	57	55	72	186	80	450	194	212	1663	560	1030	252173	642493	121932	252047	188659	458094
10	15	365	High	1669	66	3	163	113	6831	3104	509	227	344	956	962	2998	2124	450	17905	6842	1894	396743	1326219	651343	593702	477236	2883861
10	15	365	Low	19	8	0	11	12	78	0	16	29	86	47	6	184	32	148	137	42	375	351604	250449	40899	630194	590446	122464
10	15	365	Wales	434	4	2	40	15	1330	1111	92	49	365	359	165	1030	587	270	4582	1689	3352	431836	746304	168179	293499	186570	731912
10	15	365	Edge	142	6	1	18	11	631	334	64	42	77	201	78	462	211	212	1902	681	1050	210765	642848	122029	237269	204218	415478
