# Supplementary material for: A new bovine tuberculosis model for England and Wales (BoTMEW) to simulate epidemiology, surveillance and control
Source: BMC Vet Res. 2018 Sep 4;14:273. doi: 10.1186/s12917-018-1595-9 (PMC6122770; doi:10.1186/s12917-018-1595-9)
Supplement: Supplementary file 4 — A spreadsheet providing annual numbers of movements recorded in CTS, to indicate the frequency of errors, numbers of transfers between herds during 2008–2010, and variation among years. (ODS 4 kb) [file 12917_2018_1595_MOESM4_ESM.ods]

## Sheet: Annual
Numbers of movement records from Great Britain in CTS
	Great Britain			England and Wales
	All non birth movements			Complete movements merged
Year	Complete	Incomplete	Proportion incomplete	Herd to Herd	Herd to Slaughter	Herd to Scotland
2008	6851285	126713	0.018158933	1948936	1759342	35274
2009	6549052	92831	0.013976609	1972543	1610415	37475
2010	6630123	89603	0.013334323	2044653	1622255	33586
2011	6944311	89099	0.012667966
2012	6584460	94717	0.014180939
2013	6565440	102265	0.015337361
2014	6609576	112837	0.016785193
2015	6647606	87203	0.012948103
2016	6818343	82105	0.011898503
2017	6959998	83227	0.011816604
Total	67160194	960600	0.014101421
